# Supplementary material for: Community psychological and behavioural responses to coronavirus disease 2019 over one year of the pandemic in 2020 in Hong Kong
Source: Sci Rep. 2021 Nov 18;11:22480. doi: 10.1038/s41598-021-00616-9 (PMC8602294; doi:10.1038/s41598-021-00616-9)
Supplement: Supplementary file 1 — Supplementary Information. [file 41598_2021_616_MOESM1_ESM.csv]

id	round	sex	phq1	phq2	phq3	phq4	age	edu	occ	rp1	rp2	rp3	con1	con2	av1	av2	av3	av4	av5	av6	hy1	hy2	hy3	hy4	hy5	hy6	phs	psq	nap1	nap2	nap3	nap4	nap5	nap6	pf1	pf2	pf3	pf4	unemp	agegp5	secondary	tertiary	sm1	sm2	sm3
1	101	0	0	0	0	0	4	3	7	5	3	2	4	4	1	1	1	1	1	1	4	4	4	4	4	4	4	5	999	999	999	999	999	999	999	999	999	999	1	3	0	1	999	999	999
2	101	1	2	0	2	0	3	3	1	4	4	3	3	3	1	1	1	1	0	1	4	4	3	4	2	1	2	3	999	999	999	999	999	999	999	999	999	999	0	2	0	1	999	999	999
3	101	0	0	0	0	0	5	2	5	2	4	2	1	2	1	1	1	1	0	1	4	4	4	3	4	3	3	4	999	999	999	999	999	999	999	999	999	999	0	4	1	0	999	999	999
4	101	1	1	1	1	1	6	3	6	5	4	4	4	3	1	1	1	1	0	1	4	4	2	1	3	3	3	3	999	999	999	999	999	999	999	999	999	999	0	5	0	1	999	999	999
5	101	0	0	0	0	0	1	2	1	5	4	3	4	5	1	1	0	0	1	0	4	4	3	3	4	4	4	3	999	999	999	999	999	999	999	999	999	999	0	0	1	0	999	999	999
6	101	1	0	1	3	0	2	3	3	4	4	4	3	3	1	1	0	1	1	1	4	4	4	4	4	4	4	3	999	999	999	999	999	999	999	999	999	999	0	1	0	1	999	999	999
7	101	1	0	0	0	0	4	2	2	2	5	1	1	3	1	1	1	1	0	1	4	4	4	3	4	4	5	5	999	999	999	999	999	999	999	999	999	999	0	3	1	0	999	999	999
8	101	0	0	0	0	0	4	2	2	4	4	3	3	3	1	1	1	1	1	1	4	4	4	4	4	4	4	4	999	999	999	999	999	999	999	999	999	999	0	3	1	0	999	999	999
9	101	1	0	0	0	0	1	3	4	3	5	1	2	3	1	1	1	1	1	1	4	4	4	4	4	4	3	4	999	999	999	999	999	999	999	999	999	999	0	0	0	1	999	999	999
10	101	0	1	1	1	2	1	3	1	3	3	2	2	4	1	1	0	0	0	1	4	4	1	4	4	3	4	4	999	999	999	999	999	999	999	999	999	999	0	0	0	1	999	999	999
11	101	1	0	0	0	3	6	1	6	2	5	1	1	1	1	1	0	9999	1	0	2	3	2	2	2	2	2	4	999	999	999	999	999	999	999	999	999	999	0	5	0	0	999	999	999
12	101	0	0	0	1	0	5	2	6	3	4	3	2	3	1	1	1	1	1	1	4	4	4	4	4	4	5	2	999	999	999	999	999	999	999	999	999	999	0	4	1	0	999	999	999
13	101	1	0	0	0	0	4	3	1	4	4	3	3	3	1	1	1	1	0	1	4	4	1	4	3	3	2	3	999	999	999	999	999	999	999	999	999	999	0	3	0	1	999	999	999
14	101	0	0	0	0	0	3	3	7	4	3	1	3	3	1	1	0	1	1	1	4	4	1	4	4	4	2	3	999	999	999	999	999	999	999	999	999	999	1	2	0	1	999	999	999
15	101	0	0	1	0	0	6	1	5	1	5	1	1	2	1	1	1	1	0	1	4	4	4	4	3	9999	2	3	999	999	999	999	999	999	999	999	999	999	0	5	0	0	999	999	999
16	101	1	0	0	0	0	6	2	6	1	4	1	1	1	1	1	1	1	1	0	4	4	4	4	4	4	5	5	999	999	999	999	999	999	999	999	999	999	0	5	1	0	999	999	999
17	101	0	2	3	0	3	6	1	6	1	5	2	1	3	1	1	0	1	0	1	4	4	3	4	4	4	4	2	999	999	999	999	999	999	999	999	999	999	0	5	0	0	999	999	999
18	101	1	0	0	0	0	5	2	3	3	4	3	2	4	1	1	1	1	1	1	3	4	1	4	4	4	3	3	999	999	999	999	999	999	999	999	999	999	0	4	1	0	999	999	999
19	101	1	0	0	0	0	6	2	6	5	3	2	4	3	1	0	1	0	0	1	4	4	3	3	3	1	3	5	999	999	999	999	999	999	999	999	999	999	0	5	1	0	999	999	999
20	101	1	0	0	1	1	2	3	1	2	4	3	1	4	1	1	0	0	0	1	4	4	3	2	4	4	3	5	999	999	999	999	999	999	999	999	999	999	0	1	0	1	999	999	999
21	101	0	0	0	0	0	2	3	2	2	4	3	1	3	1	1	1	0	0	1	4	4	1	2	4	3	5	4	999	999	999	999	999	999	999	999	999	999	0	1	0	1	999	999	999
22	101	0	0	0	0	0	6	2	6	4	4	1	3	3	1	1	1	1	0	1	4	4	4	4	4	4	5	4	999	999	999	999	999	999	999	999	999	999	0	5	1	0	999	999	999
23	101	1	0	0	0	0	2	3	1	2	5	2	1	4	1	1	1	1	0	1	4	4	2	3	4	4	5	4	999	999	999	999	999	999	999	999	999	999	0	1	0	1	999	999	999
24	101	0	1	0	1	0	1	3	4	4	5	3	3	5	1	1	1	1	0	1	4	4	1	4	4	4	5	2	999	999	999	999	999	999	999	999	999	999	0	0	0	1	999	999	999
25	101	0	2	3	2	2	2	3	2	4	4	3	3	5	1	1	1	1	1	1	4	4	4	4	4	4	3	3	999	999	999	999	999	999	999	999	999	999	0	1	0	1	999	999	999
26	101	0	1	0	2	1	6	2	5	3	5	2	2	3	1	1	1	1	1	1	4	4	4	4	4	4	2	4	999	999	999	999	999	999	999	999	999	999	0	5	1	0	999	999	999
27	101	0	1	0	0	1	3	2	2	4	5	3	3	4	1	1	0	1	0	1	4	4	4	4	4	4	2	3	999	999	999	999	999	999	999	999	999	999	0	2	1	0	999	999	999
28	101	0	0	0	0	0	6	3	5	3	9999	1	2	9999	1	1	1	0	1	1	4	4	4	4	3	3	2	3	999	999	999	999	999	999	999	999	999	999	0	5	0	1	999	999	999
29	101	0	1	0	1	2	4	3	2	5	4	2	4	4	1	1	1	1	1	1	4	4	3	4	3	3	2	2	999	999	999	999	999	999	999	999	999	999	0	3	0	1	999	999	999
30	101	0	1	1	1	1	5	3	5	4	4	4	3	4	1	1	1	1	0	1	4	4	4	4	4	4	3	3	999	999	999	999	999	999	999	999	999	999	0	4	0	1	999	999	999
31	101	1	0	0	0	0	2	3	3	3	5	1	2	4	1	0	1	1	0	1	4	4	1	2	4	4	5	5	999	999	999	999	999	999	999	999	999	999	0	1	0	1	999	999	999
32	101	1	0	0	0	0	6	2	6	3	4	1	2	2	1	0	1	9999	0	0	4	3	3	1	4	9999	5	3	999	999	999	999	999	999	999	999	999	999	0	5	1	0	999	999	999
33	101	0	0	0	0	0	5	2	5	1	5	3	1	4	1	1	0	1	1	1	4	4	4	4	4	4	4	4	999	999	999	999	999	999	999	999	999	999	0	4	1	0	999	999	999
34	101	1	3	3	3	0	3	2	7	1	5	1	1	3	1	1	1	1	1	1	4	4	2	4	4	4	4	1	999	999	999	999	999	999	999	999	999	999	1	2	1	0	999	999	999
35	101	0	1	0	1	1	5	2	6	5	5	3	4	4	1	1	1	1	1	1	4	4	4	4	4	4	3	2	999	999	999	999	999	999	999	999	999	999	0	4	1	0	999	999	999
36	101	1	0	0	0	0	1	3	2	2	3	2	1	2	0	1	0	1	0	1	4	3	1	2	4	2	4	4	999	999	999	999	999	999	999	999	999	999	0	0	0	1	999	999	999
37	101	0	0	0	0	0	4	2	5	4	3	3	3	3	1	1	0	1	0	1	4	4	4	4	4	3	4	3	999	999	999	999	999	999	999	999	999	999	0	3	1	0	999	999	999
38	101	0	0	0	0	0	2	3	1	3	4	2	2	3	1	1	1	1	1	1	4	4	3	4	4	4	4	5	999	999	999	999	999	999	999	999	999	999	0	1	0	1	999	999	999
39	101	1	1	0	1	1	1	2	4	3	4	3	2	3	9999	0	1	1	1	1	4	4	2	2	4	4	4	2	999	999	999	999	999	999	999	999	999	999	0	0	1	0	999	999	999
40	101	0	0	0	0	0	6	2	5	1	5	1	1	4	1	1	1	1	1	1	4	4	4	4	4	4	4	4	999	999	999	999	999	999	999	999	999	999	0	5	1	0	999	999	999
41	101	0	0	0	0	0	2	3	5	5	5	2	4	3	1	1	1	1	1	1	4	4	3	4	4	4	4	3	999	999	999	999	999	999	999	999	999	999	0	1	0	1	999	999	999
42	101	0	1	1	1	1	3	2	3	3	3	1	2	2	1	1	1	0	1	1	4	4	4	2	4	4	5	3	999	999	999	999	999	999	999	999	999	999	0	2	1	0	999	999	999
43	101	1	0	0	0	0	4	2	3	5	5	2	4	4	1	0	1	0	0	9999	4	4	1	2	4	4	2	5	999	999	999	999	999	999	999	999	999	999	0	3	1	0	999	999	999
44	101	1	1	1	1	1	3	3	2	3	4	2	2	4	1	1	1	1	1	1	4	4	3	4	4	4	2	2	999	999	999	999	999	999	999	999	999	999	0	2	0	1	999	999	999
45	101	0	1	1	1	1	2	3	2	9999	9999	3	9999	4	1	1	1	1	0	1	4	4	2	3	4	3	2	3	999	999	999	999	999	999	999	999	999	999	0	1	0	1	999	999	999
46	101	1	1	1	1	0	1	3	4	5	4	3	4	3	1	0	1	1	0	1	4	4	1	3	4	3	3	3	999	999	999	999	999	999	999	999	999	999	0	0	0	1	999	999	999
47	101	0	1	1	0	1	3	3	5	3	4	2	2	4	1	1	1	1	0	0	4	3	3	4	4	3	3	4	999	999	999	999	999	999	999	999	999	999	0	2	0	1	999	999	999
48	101	1	0	1	2	1	3	2	2	3	2	2	2	3	1	1	1	1	0	1	4	4	4	2	4	4	3	1	999	999	999	999	999	999	999	999	999	999	0	2	1	0	999	999	999
49	101	1	0	0	0	0	2	3	1	4	3	2	3	3	1	1	1	0	0	0	4	4	4	4	4	1	4	3	999	999	999	999	999	999	999	999	999	999	0	1	0	1	999	999	999
50	101	0	1	0	0	1	6	2	5	1	4	1	1	4	1	1	0	1	0	1	4	4	4	1	4	2	2	2	999	999	999	999	999	999	999	999	999	999	0	5	1	0	999	999	999
51	101	0	0	0	1	0	4	3	1	2	5	3	1	4	1	1	1	1	1	1	4	4	3	1	4	4	4	3	999	999	999	999	999	999	999	999	999	999	0	3	0	1	999	999	999
52	101	1	1	0	0	0	6	2	6	4	5	3	3	3	1	1	1	1	1	1	4	4	3	4	4	3	4	3	999	999	999	999	999	999	999	999	999	999	0	5	1	0	999	999	999
53	101	1	0	0	0	0	6	3	6	3	3	2	2	4	1	1	1	1	1	1	4	4	4	1	4	3	4	4	999	999	999	999	999	999	999	999	999	999	0	5	0	1	999	999	999
54	101	1	0	0	0	0	5	2	3	4	9999	3	3	3	0	0	0	0	0	0	4	4	1	4	4	3	3	4	999	999	999	999	999	999	999	999	999	999	0	4	1	0	999	999	999
55	101	0	0	0	0	0	6	2	6	9999	5	4	9999	5	1	1	1	0	9999	1	4	4	9999	9999	4	9999	4	4	999	999	999	999	999	999	999	999	999	999	0	5	1	0	999	999	999
56	101	0	0	0	1	1	4	2	1	5	3	1	4	4	1	1	1	1	1	1	4	4	3	3	2	2	4	5	999	999	999	999	999	999	999	999	999	999	0	3	1	0	999	999	999
57	101	0	1	1	1	2	4	2	5	3	5	3	2	3	1	1	1	1	1	1	4	3	4	4	3	4	2	3	999	999	999	999	999	999	999	999	999	999	0	3	1	0	999	999	999
58	101	1	1	1	0	0	1	3	4	1	4	1	1	4	1	1	1	1	1	1	2	2	1	2	2	1	2	4	999	999	999	999	999	999	999	999	999	999	0	0	0	1	999	999	999
59	101	1	0	0	0	0	5	1	6	3	3	1	2	3	0	0	0	0	0	1	4	1	1	1	2	4	5	5	999	999	999	999	999	999	999	999	999	999	0	4	0	0	999	999	999
60	101	0	3	3	3	0	5	3	7	2	4	2	1	3	1	1	0	1	1	1	4	4	3	3	4	4	2	1	999	999	999	999	999	999	999	999	999	999	1	4	0	1	999	999	999
61	101	1	0	0	0	0	9999	9999	9999	4	4	2	3	2	1	1	1	1	1	1	4	4	4	4	4	4	5	5	999	999	999	999	999	999	999	999	999	999	9999	9999	9999	9999	999	999	999
62	101	1	0	0	0	0	1	2	4	2	3	1	1	1	1	1	1	0	0	0	4	4	2	3	3	4	5	4	999	999	999	999	999	999	999	999	999	999	0	0	1	0	999	999	999
63	101	0	1	1	2	2	1	3	4	2	4	3	1	3	1	1	1	1	1	1	4	4	3	3	4	3	3	3	999	999	999	999	999	999	999	999	999	999	0	0	0	1	999	999	999
64	101	0	2	2	2	3	5	2	5	4	5	4	3	3	1	1	1	1	1	1	4	4	4	4	4	4	4	2	999	999	999	999	999	999	999	999	999	999	0	4	1	0	999	999	999
65	101	1	0	0	0	0	5	2	6	3	4	5	2	2	1	1	1	1	0	1	4	4	2	4	4	4	3	3	999	999	999	999	999	999	999	999	999	999	0	4	1	0	999	999	999
66	101	0	0	0	0	0	2	2	5	2	4	3	1	3	1	1	1	1	1	1	4	4	4	4	4	4	4	3	999	999	999	999	999	999	999	999	999	999	0	1	1	0	999	999	999
67	101	0	0	0	0	0	3	2	2	3	3	1	2	3	0	0	0	0	0	0	3	2	1	1	1	1	3	4	999	999	999	999	999	999	999	999	999	999	0	2	1	0	999	999	999
68	101	1	1	3	3	2	4	2	3	3	4	2	2	3	1	1	1	1	1	1	4	4	4	3	2	2	3	3	999	999	999	999	999	999	999	999	999	999	0	3	1	0	999	999	999
69	101	1	0	0	0	0	1	3	4	3	4	1	2	3	0	0	1	0	0	0	4	2	4	4	4	4	5	3	999	999	999	999	999	999	999	999	999	999	0	0	0	1	999	999	999
70	101	0	0	0	0	0	2	2	7	3	5	2	2	3	1	1	1	1	1	1	4	4	2	4	4	4	2	3	999	999	999	999	999	999	999	999	999	999	1	1	1	0	999	999	999
71	101	0	0	0	0	0	4	2	2	3	5	2	2	5	1	1	1	1	1	1	4	4	3	4	4	4	5	4	999	999	999	999	999	999	999	999	999	999	0	3	1	0	999	999	999
72	101	0	1	0	0	0	5	3	1	3	4	3	2	4	1	1	1	1	1	1	4	4	3	3	4	3	2	3	999	999	999	999	999	999	999	999	999	999	0	4	0	1	999	999	999
73	101	0	0	3	3	3	6	1	5	4	5	3	3	3	1	1	0	1	1	1	4	4	4	3	4	4	1	1	999	999	999	999	999	999	999	999	999	999	0	5	0	0	999	999	999
74	101	0	0	0	0	0	6	2	3	3	4	4	2	2	1	1	0	1	0	1	4	4	2	4	3	4	3	4	999	999	999	999	999	999	999	999	999	999	0	5	1	0	999	999	999
75	101	1	0	0	0	0	1	3	2	3	5	1	2	3	0	0	0	0	0	0	2	1	1	1	4	3	5	3	999	999	999	999	999	999	999	999	999	999	0	0	0	1	999	999	999
76	101	0	0	0	0	0	3	2	2	4	4	3	3	4	1	1	1	1	0	1	4	4	3	2	3	3	4	4	999	999	999	999	999	999	999	999	999	999	0	2	1	0	999	999	999
77	101	0	1	1	1	3	1	3	4	3	4	3	2	5	0	1	1	1	0	1	4	4	4	4	4	4	4	3	999	999	999	999	999	999	999	999	999	999	0	0	0	1	999	999	999
78	101	1	0	0	0	0	3	3	7	2	5	3	1	4	1	1	0	1	0	1	4	4	2	2	4	2	3	3	999	999	999	999	999	999	999	999	999	999	1	2	0	1	999	999	999
79	101	1	0	0	0	0	1	3	2	3	4	2	2	4	1	1	1	0	0	1	4	4	2	2	4	4	2	1	999	999	999	999	999	999	999	999	999	999	0	0	0	1	999	999	999
80	101	1	0	0	0	0	2	3	1	3	4	1	2	3	1	0	0	0	0	0	4	4	2	3	3	2	4	3	999	999	999	999	999	999	999	999	999	999	0	1	0	1	999	999	999
81	101	0	0	0	0	0	5	1	3	3	5	1	2	4	1	1	1	1	0	1	4	2	1	4	2	1	4	5	999	999	999	999	999	999	999	999	999	999	0	4	0	0	999	999	999
82	101	1	0	1	0	0	2	3	1	3	3	2	2	1	1	1	1	1	1	1	4	4	4	4	4	4	4	4	999	999	999	999	999	999	999	999	999	999	0	1	0	1	999	999	999
83	101	0	0	0	0	0	6	2	3	1	3	1	1	3	1	0	1	1	0	0	4	4	1	4	3	4	5	3	999	999	999	999	999	999	999	999	999	999	0	5	1	0	999	999	999
84	101	0	0	0	0	0	6	2	5	5	5	3	4	5	1	1	0	1	1	1	4	4	4	4	4	3	4	3	999	999	999	999	999	999	999	999	999	999	0	5	1	0	999	999	999
85	101	0	0	0	1	0	2	3	5	3	5	2	2	3	1	1	1	1	1	1	4	4	3	4	4	4	4	3	999	999	999	999	999	999	999	999	999	999	0	1	0	1	999	999	999
86	101	0	0	0	0	0	5	2	5	2	5	1	1	3	1	1	0	0	0	0	4	4	1	2	2	2	4	4	999	999	999	999	999	999	999	999	999	999	0	4	1	0	999	999	999
87	101	1	9999	0	0	0	2	3	2	3	4	2	2	4	1	1	1	1	0	1	4	4	2	3	2	3	4	2	999	999	999	999	999	999	999	999	999	999	0	1	0	1	999	999	999
88	101	0	0	0	0	0	5	2	7	1	5	1	1	4	1	1	1	1	0	1	4	4	2	3	4	4	4	5	999	999	999	999	999	999	999	999	999	999	1	4	1	0	999	999	999
89	101	1	2	0	0	2	2	3	1	4	4	3	3	4	1	0	1	1	0	1	4	3	2	3	3	3	2	3	999	999	999	999	999	999	999	999	999	999	0	1	0	1	999	999	999
90	101	1	0	0	0	1	6	2	6	2	4	1	1	4	1	1	1	1	1	1	4	3	3	2	2	3	3	5	999	999	999	999	999	999	999	999	999	999	0	5	1	0	999	999	999
91	101	0	2	2	1	2	4	2	2	2	3	2	1	4	1	1	1	1	0	1	4	4	2	2	4	2	2	2	999	999	999	999	999	999	999	999	999	999	0	3	1	0	999	999	999
92	101	1	0	0	1	0	2	3	2	5	3	2	4	4	1	0	1	1	0	0	3	4	1	2	3	2	2	3	999	999	999	999	999	999	999	999	999	999	0	1	0	1	999	999	999
93	101	1	0	0	0	0	2	3	2	1	4	1	1	3	1	0	1	0	0	1	4	4	1	2	4	4	5	4	999	999	999	999	999	999	999	999	999	999	0	1	0	1	999	999	999
94	101	0	0	0	0	0	4	3	2	3	3	1	2	2	1	0	1	1	0	1	4	4	3	2	4	3	5	5	999	999	999	999	999	999	999	999	999	999	0	3	0	1	999	999	999
95	101	0	1	1	0	0	2	3	2	1	5	5	1	4	1	1	1	1	0	1	4	4	4	4	4	4	3	4	999	999	999	999	999	999	999	999	999	999	0	1	0	1	999	999	999
96	101	0	3	3	3	2	4	2	6	2	5	1	1	2	1	1	1	0	0	1	4	4	3	3	3	3	5	3	999	999	999	999	999	999	999	999	999	999	0	3	1	0	999	999	999
97	101	0	0	0	0	0	3	2	2	3	3	2	2	4	1	1	1	0	0	1	4	4	4	4	4	4	4	3	999	999	999	999	999	999	999	999	999	999	0	2	1	0	999	999	999
98	101	0	0	0	0	0	2	3	2	3	4	1	2	4	1	1	1	1	0	0	4	4	4	4	4	3	3	3	999	999	999	999	999	999	999	999	999	999	0	1	0	1	999	999	999
99	101	1	0	0	0	0	6	2	6	4	4	3	3	3	0	0	0	1	0	0	4	3	1	3	3	3	5	3	999	999	999	999	999	999	999	999	999	999	0	5	1	0	999	999	999
100	101	0	0	0	0	0	6	1	6	3	2	1	2	2	1	0	1	1	1	1	4	4	2	3	4	4	4	3	999	999	999	999	999	999	999	999	999	999	0	5	0	0	999	999	999
101	101	1	0	0	0	0	2	3	7	4	4	2	3	3	1	1	1	1	0	1	4	4	3	2	4	3	4	3	999	999	999	999	999	999	999	999	999	999	1	1	0	1	999	999	999
102	101	0	1	0	0	1	5	2	6	3	4	4	2	3	1	1	1	1	1	1	4	4	2	2	4	4	2	3	999	999	999	999	999	999	999	999	999	999	0	4	1	0	999	999	999
103	101	1	0	0	0	0	2	2	2	4	4	3	3	3	1	1	1	1	0	1	4	4	3	4	4	3	4	3	999	999	999	999	999	999	999	999	999	999	0	1	1	0	999	999	999
104	101	1	0	0	0	0	4	2	2	5	4	3	4	4	1	1	1	1	1	1	4	4	4	4	4	4	2	3	999	999	999	999	999	999	999	999	999	999	0	3	1	0	999	999	999
105	101	0	0	0	0	9999	6	1	6	1	5	9999	1	9999	0	1	0	0	1	0	4	4	4	4	2	9999	9999	3	999	999	999	999	999	999	999	999	999	999	0	5	0	0	999	999	999
106	101	1	0	0	0	0	6	1	6	3	2	1	2	2	0	1	1	1	0	1	3	1	1	1	1	1	5	5	999	999	999	999	999	999	999	999	999	999	0	5	0	0	999	999	999
107	101	0	0	0	0	0	3	2	1	2	3	1	1	9999	1	1	1	1	0	1	4	4	1	2	4	9999	5	3	999	999	999	999	999	999	999	999	999	999	0	2	1	0	999	999	999
108	101	1	0	0	0	0	1	3	4	6	5	1	5	4	1	1	1	1	0	0	4	3	2	2	3	3	5	4	999	999	999	999	999	999	999	999	999	999	0	0	0	1	999	999	999
109	101	0	0	0	0	1	2	3	1	3	4	4	2	4	1	1	0	1	0	1	4	4	2	4	4	2	3	4	999	999	999	999	999	999	999	999	999	999	0	1	0	1	999	999	999
110	101	0	0	0	0	0	5	1	3	4	5	4	3	4	1	1	1	1	1	1	4	4	1	4	4	4	4	4	999	999	999	999	999	999	999	999	999	999	0	4	0	0	999	999	999
111	101	0	0	0	0	0	3	3	2	3	4	2	2	3	1	0	1	0	0	1	4	3	2	3	3	4	4	4	999	999	999	999	999	999	999	999	999	999	0	2	0	1	999	999	999
112	101	0	0	0	0	0	1	3	4	3	3	2	2	3	1	1	1	1	0	1	4	3	1	3	4	4	4	5	999	999	999	999	999	999	999	999	999	999	0	0	0	1	999	999	999
113	101	1	0	0	0	0	3	3	7	4	5	3	3	3	1	1	1	1	1	1	4	4	4	2	4	2	4	4	999	999	999	999	999	999	999	999	999	999	1	2	0	1	999	999	999
114	101	0	1	1	0	0	5	3	5	2	5	2	1	4	1	1	0	1	1	1	4	4	2	4	4	4	3	3	999	999	999	999	999	999	999	999	999	999	0	4	0	1	999	999	999
115	101	1	0	0	0	0	5	1	7	9999	2	1	9999	9999	0	0	0	0	0	0	4	3	1	1	1	1	2	2	999	999	999	999	999	999	999	999	999	999	1	4	0	0	999	999	999
116	101	1	0	0	0	0	5	2	3	4	4	3	3	4	1	1	0	0	0	1	3	4	3	2	2	2	4	4	999	999	999	999	999	999	999	999	999	999	0	4	1	0	999	999	999
117	101	1	0	0	0	0	1	2	4	2	5	3	1	3	1	1	1	1	1	1	4	4	3	3	4	4	4	5	999	999	999	999	999	999	999	999	999	999	0	0	1	0	999	999	999
118	101	0	3	2	3	2	5	2	5	3	5	2	2	4	1	1	1	1	1	1	3	3	1	3	3	3	2	2	999	999	999	999	999	999	999	999	999	999	0	4	1	0	999	999	999
119	101	0	1	0	0	1	6	1	5	1	5	2	1	3	1	0	1	1	1	1	4	4	4	4	4	4	4	5	999	999	999	999	999	999	999	999	999	999	0	5	0	0	999	999	999
120	101	0	0	0	0	0	6	3	6	3	3	2	2	3	1	1	1	1	9999	1	4	4	2	3	4	3	3	4	999	999	999	999	999	999	999	999	999	999	0	5	0	1	999	999	999
121	101	0	0	0	0	0	3	2	5	4	5	1	3	9999	1	1	1	1	1	1	4	4	4	4	4	4	4	5	999	999	999	999	999	999	999	999	999	999	0	2	1	0	999	999	999
122	101	0	1	3	0	3	4	3	6	1	5	2	1	5	1	1	1	1	1	1	3	4	4	1	3	4	3	1	999	999	999	999	999	999	999	999	999	999	0	3	0	1	999	999	999
123	101	0	1	1	0	1	3	3	5	4	5	2	3	4	1	0	1	0	0	1	4	4	2	3	4	3	4	3	999	999	999	999	999	999	999	999	999	999	0	2	0	1	999	999	999
124	101	0	0	0	1	1	3	2	2	4	4	3	3	3	1	0	0	1	1	1	4	4	3	3	3	3	2	3	999	999	999	999	999	999	999	999	999	999	0	2	1	0	999	999	999
125	101	1	0	0	0	0	6	9999	6	4	3	1	3	9999	1	1	1	1	1	1	4	4	3	9999	4	9999	2	3	999	999	999	999	999	999	999	999	999	999	0	5	9999	9999	999	999	999
126	101	0	0	0	0	0	4	2	5	3	4	1	2	4	1	0	1	1	0	1	4	4	1	2	3	4	4	3	999	999	999	999	999	999	999	999	999	999	0	3	1	0	999	999	999
127	101	0	0	0	0	0	3	3	2	2	4	3	1	2	1	1	1	0	0	1	4	4	3	4	4	4	4	4	999	999	999	999	999	999	999	999	999	999	0	2	0	1	999	999	999
128	101	1	3	3	3	3	2	3	7	6	5	5	5	5	1	1	1	1	1	1	4	4	4	4	4	4	1	1	999	999	999	999	999	999	999	999	999	999	1	1	0	1	999	999	999
129	101	0	1	0	0	0	3	3	1	3	4	3	2	3	1	1	1	1	0	1	4	4	4	4	4	4	4	4	999	999	999	999	999	999	999	999	999	999	0	2	0	1	999	999	999
130	101	0	2	2	2	0	4	3	5	1	5	2	1	5	1	1	1	1	0	1	4	4	4	4	4	4	5	3	999	999	999	999	999	999	999	999	999	999	0	3	0	1	999	999	999
131	101	1	0	0	0	0	3	2	3	4	4	3	3	4	0	0	1	0	0	1	4	4	1	2	3	3	5	3	999	999	999	999	999	999	999	999	999	999	0	2	1	0	999	999	999
132	101	0	3	2	2	3	3	2	5	6	5	5	5	5	0	1	1	1	1	1	4	4	4	4	4	4	5	4	999	999	999	999	999	999	999	999	999	999	0	2	1	0	999	999	999
133	101	0	1	0	0	0	5	3	6	2	5	3	1	5	1	0	1	1	0	0	4	4	3	2	3	4	2	4	999	999	999	999	999	999	999	999	999	999	0	4	0	1	999	999	999
134	101	1	2	0	0	1	2	3	2	4	4	3	3	4	1	0	1	1	0	1	4	4	2	3	4	3	3	3	999	999	999	999	999	999	999	999	999	999	0	1	0	1	999	999	999
135	101	0	0	0	1	0	6	1	6	9999	5	4	9999	4	1	1	1	0	9999	1	3	3	3	4	4	3	4	4	999	999	999	999	999	999	999	999	999	999	0	5	0	0	999	999	999
136	101	1	1	0	1	1	5	3	7	4	4	2	3	4	1	1	1	1	1	1	4	4	1	4	4	3	5	3	999	999	999	999	999	999	999	999	999	999	1	4	0	1	999	999	999
137	101	0	1	1	0	2	2	2	2	4	4	3	3	3	1	1	1	1	1	1	4	4	4	4	4	4	4	3	999	999	999	999	999	999	999	999	999	999	0	1	1	0	999	999	999
138	101	1	2	2	0	3	2	3	1	5	4	3	4	4	1	1	1	1	1	1	4	4	4	4	3	4	3	2	999	999	999	999	999	999	999	999	999	999	0	1	0	1	999	999	999
139	101	1	0	0	0	0	6	3	6	3	4	1	2	2	1	1	1	1	1	1	3	4	4	4	3	2	4	5	999	999	999	999	999	999	999	999	999	999	0	5	0	1	999	999	999
140	101	0	3	0	0	0	5	2	5	3	5	2	2	4	1	1	1	1	1	1	4	4	3	2	4	4	2	1	999	999	999	999	999	999	999	999	999	999	0	4	1	0	999	999	999
141	101	0	2	2	1	1	2	3	5	3	5	4	2	3	1	1	1	1	1	1	4	4	4	4	4	3	3	3	999	999	999	999	999	999	999	999	999	999	0	1	0	1	999	999	999
142	101	0	0	0	0	0	5	2	5	4	4	2	3	3	1	1	1	1	1	1	4	4	4	4	4	4	2	3	999	999	999	999	999	999	999	999	999	999	0	4	1	0	999	999	999
143	101	0	0	0	0	0	6	2	6	3	4	2	2	4	1	1	1	1	1	1	4	4	4	4	4	4	4	4	999	999	999	999	999	999	999	999	999	999	0	5	1	0	999	999	999
144	101	0	0	1	0	0	6	1	5	5	3	2	4	4	0	1	1	1	1	1	4	4	3	2	4	4	3	3	999	999	999	999	999	999	999	999	999	999	0	5	0	0	999	999	999
145	101	0	1	1	1	1	2	3	2	4	5	4	3	5	1	1	1	0	1	1	4	4	4	4	4	3	5	3	999	999	999	999	999	999	999	999	999	999	0	1	0	1	999	999	999
146	101	0	0	0	0	0	6	1	2	5	5	2	4	4	1	0	0	0	0	1	4	4	1	4	3	3	2	3	999	999	999	999	999	999	999	999	999	999	0	5	0	0	999	999	999
147	101	1	9999	0	0	0	4	3	1	1	5	2	1	4	1	1	1	1	9999	1	4	3	2	2	3	3	4	3	999	999	999	999	999	999	999	999	999	999	0	3	0	1	999	999	999
148	101	1	0	0	1	0	5	2	1	2	4	2	1	4	0	0	0	0	0	0	4	3	3	3	3	3	4	3	999	999	999	999	999	999	999	999	999	999	0	4	1	0	999	999	999
149	101	0	1	0	0	1	5	3	6	3	4	2	2	4	1	1	0	1	0	0	3	4	4	4	4	4	1	2	999	999	999	999	999	999	999	999	999	999	0	4	0	1	999	999	999
150	101	1	0	0	0	0	1	3	4	2	4	2	1	3	0	1	1	1	0	1	4	3	4	3	4	3	3	4	999	999	999	999	999	999	999	999	999	999	0	0	0	1	999	999	999
151	101	0	0	0	0	9999	5	2	5	2	4	1	1	4	0	0	0	0	0	1	4	4	1	1	4	4	2	3	999	999	999	999	999	999	999	999	999	999	0	4	1	0	999	999	999
152	101	0	1	2	1	1	3	2	5	4	5	2	3	4	1	1	1	1	1	1	4	4	3	4	2	2	2	3	999	999	999	999	999	999	999	999	999	999	0	2	1	0	999	999	999
153	101	1	0	0	0	0	6	3	6	5	4	2	4	2	1	0	0	0	0	0	4	4	2	3	3	2	5	3	999	999	999	999	999	999	999	999	999	999	0	5	0	1	999	999	999
154	101	0	1	0	0	3	4	2	2	3	4	2	2	4	1	0	0	9999	0	1	4	3	1	1	2	1	3	3	999	999	999	999	999	999	999	999	999	999	0	3	1	0	999	999	999
155	101	0	0	0	0	0	6	3	6	4	4	3	3	4	1	1	1	1	0	1	4	4	4	3	4	3	2	3	999	999	999	999	999	999	999	999	999	999	0	5	0	1	999	999	999
156	101	0	0	0	0	0	5	2	6	9999	5	1	9999	5	1	1	1	1	1	1	4	4	4	4	4	4	2	5	999	999	999	999	999	999	999	999	999	999	0	4	1	0	999	999	999
157	101	1	1	0	1	1	2	3	2	2	5	3	1	4	1	1	1	0	1	0	4	4	2	3	4	4	3	3	999	999	999	999	999	999	999	999	999	999	0	1	0	1	999	999	999
158	101	1	1	1	1	0	5	2	1	4	9999	2	3	3	0	0	0	0	0	0	1	4	1	1	2	2	2	2	999	999	999	999	999	999	999	999	999	999	0	4	1	0	999	999	999
159	101	1	0	0	0	0	6	1	3	2	4	1	1	3	1	1	1	1	0	1	3	3	4	3	3	2	5	5	999	999	999	999	999	999	999	999	999	999	0	5	0	0	999	999	999
160	101	0	0	0	0	0	3	3	2	5	5	3	4	4	1	1	0	1	0	1	4	4	3	3	4	3	2	3	999	999	999	999	999	999	999	999	999	999	0	2	0	1	999	999	999
161	101	0	0	0	0	0	4	2	5	1	4	3	1	3	1	1	1	1	1	1	4	4	4	4	4	4	5	5	999	999	999	999	999	999	999	999	999	999	0	3	1	0	999	999	999
162	101	0	0	0	0	0	3	2	5	4	4	4	3	4	1	1	1	1	0	1	4	4	4	4	4	4	4	4	999	999	999	999	999	999	999	999	999	999	0	2	1	0	999	999	999
163	101	1	0	0	0	0	2	3	3	2	5	2	1	3	1	1	1	1	0	1	4	4	2	2	4	2	4	3	999	999	999	999	999	999	999	999	999	999	0	1	0	1	999	999	999
164	101	0	1	0	1	1	2	3	2	5	5	3	4	5	1	1	1	1	1	1	4	3	2	3	3	2	4	3	999	999	999	999	999	999	999	999	999	999	0	1	0	1	999	999	999
165	101	0	0	0	0	0	2	3	2	4	4	3	3	3	1	1	1	0	1	1	4	3	3	2	2	2	3	4	999	999	999	999	999	999	999	999	999	999	0	1	0	1	999	999	999
166	101	0	1	0	0	0	1	3	1	4	4	3	3	4	1	1	1	1	0	1	4	4	3	4	4	2	2	3	999	999	999	999	999	999	999	999	999	999	0	0	0	1	999	999	999
167	101	0	2	1	0	1	5	1	5	1	4	3	1	5	0	1	0	0	0	0	4	3	4	4	4	2	4	4	999	999	999	999	999	999	999	999	999	999	0	4	0	0	999	999	999
168	101	1	0	0	0	0	6	1	6	1	3	1	1	4	0	0	0	0	0	0	2	4	2	1	1	2	5	5	999	999	999	999	999	999	999	999	999	999	0	5	0	0	999	999	999
169	101	1	1	1	0	0	6	3	6	2	4	1	1	4	1	1	1	1	1	1	4	4	3	3	3	4	2	2	999	999	999	999	999	999	999	999	999	999	0	5	0	1	999	999	999
170	101	1	0	0	0	0	6	3	6	1	4	1	1	4	1	1	0	1	0	1	4	4	3	4	3	3	5	5	999	999	999	999	999	999	999	999	999	999	0	5	0	1	999	999	999
171	101	1	2	0	0	0	4	2	6	3	5	2	2	4	1	0	1	0	0	1	4	4	3	4	3	3	2	4	999	999	999	999	999	999	999	999	999	999	0	3	1	0	999	999	999
172	101	0	0	0	0	0	3	3	5	1	5	3	1	3	1	1	1	0	0	1	4	4	3	3	4	4	3	5	999	999	999	999	999	999	999	999	999	999	0	2	0	1	999	999	999
173	101	0	0	0	0	1	6	2	6	3	3	2	2	2	0	0	0	1	0	1	4	4	2	2	2	2	3	3	999	999	999	999	999	999	999	999	999	999	0	5	1	0	999	999	999
174	101	0	0	0	0	0	6	1	5	1	9999	1	1	4	1	0	1	0	1	0	4	2	2	1	1	1	2	3	999	999	999	999	999	999	999	999	999	999	0	5	0	0	999	999	999
175	101	0	2	2	2	2	5	3	5	3	4	3	2	3	1	1	0	1	0	1	4	4	3	3	3	2	2	3	999	999	999	999	999	999	999	999	999	999	0	4	0	1	999	999	999
176	101	1	1	0	0	0	3	2	2	2	5	5	1	5	1	1	1	1	1	1	4	4	3	4	3	4	2	2	999	999	999	999	999	999	999	999	999	999	0	2	1	0	999	999	999
177	101	0	2	1	1	3	4	3	1	4	4	2	3	2	1	1	1	1	1	1	4	4	3	3	4	3	2	1	999	999	999	999	999	999	999	999	999	999	0	3	0	1	999	999	999
178	101	1	0	0	0	0	2	3	2	4	3	5	3	5	0	1	0	1	0	1	4	4	1	4	4	4	3	4	999	999	999	999	999	999	999	999	999	999	0	1	0	1	999	999	999
179	101	0	0	0	0	0	5	2	5	5	4	2	4	4	1	1	1	1	1	0	4	4	4	4	4	4	5	5	999	999	999	999	999	999	999	999	999	999	0	4	1	0	999	999	999
180	101	0	2	3	2	3	4	2	7	4	4	4	3	4	1	1	1	1	1	1	4	4	4	4	4	4	5	2	999	999	999	999	999	999	999	999	999	999	1	3	1	0	999	999	999
181	101	0	2	0	0	3	5	2	5	3	4	2	2	3	1	1	1	1	0	1	4	3	3	3	3	3	4	4	999	999	999	999	999	999	999	999	999	999	0	4	1	0	999	999	999
182	101	0	0	0	0	0	3	3	5	4	4	3	3	3	1	1	1	1	0	1	4	4	1	3	4	4	5	4	999	999	999	999	999	999	999	999	999	999	0	2	0	1	999	999	999
183	101	0	0	0	0	0	6	3	6	9999	3	9999	9999	3	1	1	0	0	1	1	3	3	1	2	3	2	5	3	999	999	999	999	999	999	999	999	999	999	0	5	0	1	999	999	999
184	101	0	0	1	1	0	3	2	2	4	2	2	3	3	1	1	1	1	0	1	4	4	3	4	4	2	4	2	999	999	999	999	999	999	999	999	999	999	0	2	1	0	999	999	999
185	101	1	0	0	0	0	3	3	1	1	5	3	1	3	1	1	1	1	1	1	4	4	3	3	4	4	4	3	999	999	999	999	999	999	999	999	999	999	0	2	0	1	999	999	999
186	101	0	0	0	0	0	4	3	2	1	3	2	1	4	1	1	1	1	1	1	4	4	3	2	2	4	4	3	999	999	999	999	999	999	999	999	999	999	0	3	0	1	999	999	999
187	101	1	0	0	0	0	6	2	6	1	9999	1	1	3	1	1	1	1	1	1	3	1	1	1	3	1	4	4	999	999	999	999	999	999	999	999	999	999	0	5	1	0	999	999	999
188	101	1	0	0	0	0	3	3	1	3	4	2	2	4	1	0	0	0	1	0	4	3	4	4	3	3	4	4	999	999	999	999	999	999	999	999	999	999	0	2	0	1	999	999	999
189	101	0	1	0	1	0	3	3	5	2	4	1	1	4	1	1	1	1	0	1	4	4	4	4	4	4	3	2	999	999	999	999	999	999	999	999	999	999	0	2	0	1	999	999	999
190	101	0	9999	9999	0	0	6	1	6	9999	9999	9999	9999	9999	1	1	9999	1	1	9999	4	4	9999	4	4	3	2	3	999	999	999	999	999	999	999	999	999	999	0	5	0	0	999	999	999
191	101	0	0	0	0	0	2	3	2	5	4	3	4	3	0	1	1	1	0	1	4	4	4	4	3	3	3	3	999	999	999	999	999	999	999	999	999	999	0	1	0	1	999	999	999
192	101	0	0	0	0	0	6	1	5	1	5	1	1	1	1	1	0	0	0	0	4	4	4	1	1	1	5	5	999	999	999	999	999	999	999	999	999	999	0	5	0	0	999	999	999
193	101	0	0	0	0	0	6	1	6	3	4	2	2	4	1	1	0	1	0	1	4	2	1	2	2	2	2	3	999	999	999	999	999	999	999	999	999	999	0	5	0	0	999	999	999
194	101	0	1	0	0	1	4	3	1	2	4	2	1	3	1	1	1	1	0	1	4	3	2	3	3	3	3	3	999	999	999	999	999	999	999	999	999	999	0	3	0	1	999	999	999
195	101	0	0	0	0	1	9999	3	1	1	4	1	1	4	1	1	1	1	1	1	4	4	1	4	4	4	4	3	999	999	999	999	999	999	999	999	999	999	0	9999	0	1	999	999	999
196	101	0	1	0	1	1	5	3	1	4	4	2	3	3	1	0	0	1	0	1	4	4	4	4	3	3	3	2	999	999	999	999	999	999	999	999	999	999	0	4	0	1	999	999	999
197	101	0	0	0	0	0	1	2	7	1	4	2	1	5	1	1	1	1	1	1	4	3	4	4	4	4	4	3	999	999	999	999	999	999	999	999	999	999	1	0	1	0	999	999	999
198	101	0	0	0	0	0	6	1	5	3	2	1	2	4	0	0	1	1	0	1	3	4	3	4	4	3	4	4	999	999	999	999	999	999	999	999	999	999	0	5	0	0	999	999	999
199	101	1	1	0	0	1	3	3	1	4	5	3	3	3	1	1	1	1	1	1	4	4	4	4	4	4	2	3	999	999	999	999	999	999	999	999	999	999	0	2	0	1	999	999	999
200	101	0	0	0	0	0	4	2	2	2	2	2	1	2	1	0	1	1	0	1	4	4	4	4	4	4	3	3	999	999	999	999	999	999	999	999	999	999	0	3	1	0	999	999	999
201	101	0	0	1	2	1	5	2	2	1	4	2	1	3	1	1	1	1	1	1	4	4	2	2	4	4	2	2	999	999	999	999	999	999	999	999	999	999	0	4	1	0	999	999	999
202	101	0	0	0	0	0	2	3	1	3	4	2	2	2	1	1	1	1	1	1	4	4	4	4	4	3	4	3	999	999	999	999	999	999	999	999	999	999	0	1	0	1	999	999	999
203	101	1	3	3	3	3	1	9999	7	5	5	4	4	4	1	0	1	1	0	1	4	4	2	4	4	4	2	2	999	999	999	999	999	999	999	999	999	999	1	0	9999	9999	999	999	999
204	101	1	0	0	0	0	5	3	1	4	4	2	3	4	1	1	1	1	1	0	4	4	1	2	2	1	3	3	999	999	999	999	999	999	999	999	999	999	0	4	0	1	999	999	999
205	101	1	0	0	0	1	1	3	4	1	4	2	1	2	1	0	1	1	0	0	4	4	2	2	3	3	4	5	999	999	999	999	999	999	999	999	999	999	0	0	0	1	999	999	999
206	101	1	0	0	0	0	4	3	2	4	5	2	3	3	1	0	1	1	1	1	4	4	4	3	4	2	4	3	999	999	999	999	999	999	999	999	999	999	0	3	0	1	999	999	999
207	101	0	0	0	0	1	3	2	5	4	5	4	3	3	1	1	1	0	1	1	4	4	4	4	4	4	3	3	999	999	999	999	999	999	999	999	999	999	0	2	1	0	999	999	999
208	101	0	1	0	0	0	5	2	2	4	4	3	3	3	1	1	1	1	1	1	3	4	3	3	3	4	5	3	999	999	999	999	999	999	999	999	999	999	0	4	1	0	999	999	999
209	101	1	1	3	1	0	5	3	6	7	5	5	5	5	0	0	1	0	0	1	4	4	4	2	1	1	2	3	999	999	999	999	999	999	999	999	999	999	0	4	0	1	999	999	999
210	101	0	0	0	0	0	6	1	5	1	5	1	1	9999	1	1	1	0	1	1	4	4	1	4	4	2	3	4	999	999	999	999	999	999	999	999	999	999	0	5	0	0	999	999	999
211	101	0	9999	0	0	0	3	2	2	1	4	1	1	4	1	0	1	0	0	1	3	3	3	2	2	3	4	3	999	999	999	999	999	999	999	999	999	999	0	2	1	0	999	999	999
212	101	0	0	0	0	0	4	3	1	1	3	1	1	4	1	1	1	1	0	1	4	4	3	3	4	3	4	3	999	999	999	999	999	999	999	999	999	999	0	3	0	1	999	999	999
213	101	1	0	0	0	0	2	3	9999	2	4	3	1	4	1	1	0	1	0	1	4	4	2	3	3	1	4	5	999	999	999	999	999	999	999	999	999	999	9999	1	0	1	999	999	999
214	101	0	0	0	0	0	1	3	2	2	5	3	1	5	1	1	1	1	1	1	4	4	2	4	4	4	4	2	999	999	999	999	999	999	999	999	999	999	0	0	0	1	999	999	999
215	101	0	1	0	0	0	4	2	5	3	5	3	2	3	1	1	1	1	1	1	4	4	4	3	4	4	5	3	999	999	999	999	999	999	999	999	999	999	0	3	1	0	999	999	999
216	101	0	0	0	0	0	6	3	6	2	5	3	1	1	1	1	1	1	1	1	4	3	3	3	4	1	4	4	999	999	999	999	999	999	999	999	999	999	0	5	0	1	999	999	999
217	101	1	1	0	1	1	2	3	1	3	4	2	2	4	1	1	0	1	0	1	4	4	1	2	4	4	3	3	999	999	999	999	999	999	999	999	999	999	0	1	0	1	999	999	999
218	101	1	3	2	0	0	3	3	1	1	5	4	1	3	0	0	0	0	0	0	2	4	1	2	4	2	4	3	999	999	999	999	999	999	999	999	999	999	0	2	0	1	999	999	999
219	101	0	0	0	0	0	5	1	5	3	9999	1	2	2	1	1	0	1	0	1	4	2	1	2	2	2	3	4	999	999	999	999	999	999	999	999	999	999	0	4	0	0	999	999	999
220	101	0	0	0	0	0	5	2	1	5	4	3	4	3	1	1	1	1	0	1	4	4	4	4	3	3	4	4	999	999	999	999	999	999	999	999	999	999	0	4	1	0	999	999	999
221	101	1	0	0	0	0	3	3	2	2	4	2	1	3	1	0	1	1	0	0	4	4	1	4	4	4	3	3	999	999	999	999	999	999	999	999	999	999	0	2	0	1	999	999	999
222	101	0	1	0	1	0	2	3	1	4	5	2	3	3	1	1	1	0	0	1	4	4	2	4	4	4	5	4	999	999	999	999	999	999	999	999	999	999	0	1	0	1	999	999	999
223	101	0	1	1	1	1	5	2	2	4	4	3	3	3	0	1	1	1	0	0	4	4	2	4	4	2	2	3	999	999	999	999	999	999	999	999	999	999	0	4	1	0	999	999	999
224	101	0	0	0	0	1	2	3	1	1	5	1	1	4	1	1	1	1	0	1	4	4	4	4	4	4	5	4	999	999	999	999	999	999	999	999	999	999	0	1	0	1	999	999	999
225	101	1	0	0	0	0	3	2	2	3	2	4	2	4	1	1	1	1	0	1	3	3	3	2	3	2	4	3	999	999	999	999	999	999	999	999	999	999	0	2	1	0	999	999	999
226	101	0	0	0	0	0	6	2	6	9999	5	4	9999	9999	1	1	1	1	1	1	4	4	4	4	4	4	1	3	999	999	999	999	999	999	999	999	999	999	0	5	1	0	999	999	999
227	101	1	0	0	0	0	4	2	2	3	3	2	2	4	1	0	0	0	0	0	4	4	2	3	3	4	4	5	999	999	999	999	999	999	999	999	999	999	0	3	1	0	999	999	999
228	101	0	1	0	0	0	3	3	1	5	4	2	4	3	1	0	0	1	1	1	4	4	3	4	3	2	3	3	999	999	999	999	999	999	999	999	999	999	0	2	0	1	999	999	999
229	101	1	0	0	0	0	3	2	1	1	2	2	1	3	1	1	1	0	1	1	4	4	4	4	4	4	4	4	999	999	999	999	999	999	999	999	999	999	0	2	1	0	999	999	999
230	101	1	1	1	0	3	1	3	2	5	5	5	4	5	1	1	1	1	1	1	4	4	2	4	4	4	4	3	999	999	999	999	999	999	999	999	999	999	0	0	0	1	999	999	999
231	101	0	0	0	0	0	4	3	5	2	9999	1	1	9999	0	0	1	0	0	0	4	4	4	4	4	4	5	5	999	999	999	999	999	999	999	999	999	999	0	3	0	1	999	999	999
232	101	0	0	0	0	3	3	2	2	2	3	1	1	3	1	1	1	0	1	1	3	3	3	3	3	3	2	3	999	999	999	999	999	999	999	999	999	999	0	2	1	0	999	999	999
233	101	0	0	0	0	0	6	1	5	3	5	3	2	3	0	0	0	0	0	0	4	4	4	2	4	4	4	5	999	999	999	999	999	999	999	999	999	999	0	5	0	0	999	999	999
234	101	0	0	0	2	1	6	2	5	1	5	2	1	1	1	1	1	1	0	0	4	4	1	1	3	4	5	3	999	999	999	999	999	999	999	999	999	999	0	5	1	0	999	999	999
235	101	0	0	0	0	0	6	3	5	2	3	1	1	1	1	1	1	1	0	1	4	4	2	2	2	3	4	3	999	999	999	999	999	999	999	999	999	999	0	5	0	1	999	999	999
236	101	0	2	1	1	2	1	2	7	4	5	3	3	4	1	1	1	1	1	1	4	4	2	4	4	4	3	3	999	999	999	999	999	999	999	999	999	999	1	0	1	0	999	999	999
237	101	1	0	0	0	0	4	3	7	5	5	1	4	5	1	1	1	1	0	1	4	4	4	3	3	3	5	3	999	999	999	999	999	999	999	999	999	999	1	3	0	1	999	999	999
238	101	0	1	0	1	0	4	2	5	9999	5	5	9999	3	1	1	1	1	1	1	4	4	3	4	4	4	4	4	999	999	999	999	999	999	999	999	999	999	0	3	1	0	999	999	999
239	101	0	1	0	1	1	4	2	1	1	5	1	1	4	1	1	1	1	1	1	4	4	3	4	4	4	4	3	999	999	999	999	999	999	999	999	999	999	0	3	1	0	999	999	999
240	101	0	0	0	0	0	6	1	7	4	5	3	3	4	1	0	0	0	0	0	4	4	2	4	4	1	4	3	999	999	999	999	999	999	999	999	999	999	1	5	0	0	999	999	999
241	101	0	0	1	1	0	1	2	4	4	4	3	3	4	1	1	1	1	0	1	4	4	4	4	4	4	4	2	999	999	999	999	999	999	999	999	999	999	0	0	1	0	999	999	999
242	101	0	0	0	0	0	5	1	2	4	5	4	3	3	1	1	0	0	0	0	4	4	1	2	4	2	3	3	999	999	999	999	999	999	999	999	999	999	0	4	0	0	999	999	999
243	101	0	0	0	0	0	5	1	2	3	3	2	2	1	1	0	1	1	0	1	4	3	1	2	4	2	4	3	999	999	999	999	999	999	999	999	999	999	0	4	0	0	999	999	999
244	101	0	0	0	0	0	5	1	2	3	3	2	2	1	1	0	1	1	0	1	4	3	1	2	4	2	4	3	999	999	999	999	999	999	999	999	999	999	0	4	0	0	999	999	999
245	101	1	0	0	0	0	5	3	6	1	4	3	1	2	1	1	0	1	0	1	4	4	4	4	4	4	4	4	999	999	999	999	999	999	999	999	999	999	0	4	0	1	999	999	999
246	101	0	1	1	0	0	4	2	2	4	5	3	3	3	1	1	1	0	0	0	4	4	2	2	4	2	5	4	999	999	999	999	999	999	999	999	999	999	0	3	1	0	999	999	999
247	101	0	0	0	0	0	6	9999	5	1	4	3	1	4	1	1	1	1	1	1	4	3	2	3	3	1	4	4	999	999	999	999	999	999	999	999	999	999	0	5	9999	9999	999	999	999
248	101	0	0	0	0	0	5	2	2	1	4	1	1	3	0	1	0	1	0	1	4	4	4	3	3	3	4	3	999	999	999	999	999	999	999	999	999	999	0	4	1	0	999	999	999
249	101	1	0	0	0	1	2	3	1	1	3	1	1	4	0	0	1	0	0	1	4	2	1	1	2	1	4	4	999	999	999	999	999	999	999	999	999	999	0	1	0	1	999	999	999
250	101	1	1	0	0	0	2	3	2	3	4	3	2	4	0	1	1	0	0	1	4	4	2	3	3	4	4	3	999	999	999	999	999	999	999	999	999	999	0	1	0	1	999	999	999
251	101	0	0	0	0	0	3	2	5	2	2	1	1	1	1	0	0	1	0	1	4	3	1	1	2	1	4	4	999	999	999	999	999	999	999	999	999	999	0	2	1	0	999	999	999
252	101	0	0	0	0	0	5	3	1	2	3	1	1	4	1	0	1	1	1	1	3	3	3	1	1	1	5	5	999	999	999	999	999	999	999	999	999	999	0	4	0	1	999	999	999
253	101	1	0	0	0	0	3	3	2	4	3	2	3	2	1	1	0	1	0	1	3	3	2	2	3	3	4	4	999	999	999	999	999	999	999	999	999	999	0	2	0	1	999	999	999
254	101	0	0	0	0	0	6	3	6	3	5	3	2	4	1	1	1	1	1	1	4	4	4	4	4	4	2	4	999	999	999	999	999	999	999	999	999	999	0	5	0	1	999	999	999
255	101	0	0	0	0	0	5	2	5	3	4	3	2	3	1	1	1	1	1	1	4	4	4	3	4	4	5	3	999	999	999	999	999	999	999	999	999	999	0	4	1	0	999	999	999
256	101	1	0	1	0	0	2	3	1	4	4	2	3	3	1	1	1	1	0	0	4	4	1	3	4	3	5	4	999	999	999	999	999	999	999	999	999	999	0	1	0	1	999	999	999
257	101	1	0	0	0	0	5	2	3	4	3	2	3	4	1	1	1	1	1	1	2	2	1	1	1	1	2	3	999	999	999	999	999	999	999	999	999	999	0	4	1	0	999	999	999
258	101	0	0	0	0	0	1	3	4	4	4	3	3	3	1	1	1	1	1	1	4	4	3	4	3	3	5	4	999	999	999	999	999	999	999	999	999	999	0	0	0	1	999	999	999
259	101	0	1	0	1	0	2	3	1	2	4	2	1	3	0	1	1	0	0	0	4	4	3	3	4	3	4	3	999	999	999	999	999	999	999	999	999	999	0	1	0	1	999	999	999
260	101	0	0	0	0	0	4	3	5	1	4	1	1	4	1	0	0	0	0	1	4	4	4	4	2	2	4	3	999	999	999	999	999	999	999	999	999	999	0	3	0	1	999	999	999
261	101	1	0	1	0	2	5	3	1	3	3	2	2	2	1	1	1	1	0	1	4	4	2	2	4	2	3	3	999	999	999	999	999	999	999	999	999	999	0	4	0	1	999	999	999
262	101	1	0	0	0	0	5	2	2	5	5	2	4	5	1	1	1	1	1	1	3	3	3	3	3	3	5	4	999	999	999	999	999	999	999	999	999	999	0	4	1	0	999	999	999
263	101	1	0	1	0	1	3	3	1	4	5	2	3	4	1	1	1	1	1	0	4	4	2	3	3	4	3	3	999	999	999	999	999	999	999	999	999	999	0	2	0	1	999	999	999
264	101	1	0	0	0	0	2	3	7	2	4	1	1	4	1	1	1	1	0	1	4	4	1	3	4	4	4	3	999	999	999	999	999	999	999	999	999	999	1	1	0	1	999	999	999
265	101	1	1	1	0	0	6	2	6	4	4	3	3	4	1	1	0	1	0	1	4	4	1	3	3	1	3	3	999	999	999	999	999	999	999	999	999	999	0	5	1	0	999	999	999
266	101	0	1	0	1	1	2	3	7	3	4	3	2	3	1	1	1	1	0	1	4	4	3	3	4	3	3	3	999	999	999	999	999	999	999	999	999	999	1	1	0	1	999	999	999
267	101	0	1	0	1	1	6	3	6	4	5	2	3	3	0	0	0	0	0	0	4	3	1	1	2	4	2	3	999	999	999	999	999	999	999	999	999	999	0	5	0	1	999	999	999
268	101	0	0	0	0	1	2	3	2	2	4	4	1	3	1	1	1	0	0	1	4	4	2	4	4	4	4	3	999	999	999	999	999	999	999	999	999	999	0	1	0	1	999	999	999
269	101	0	0	0	0	0	3	3	2	3	4	2	2	4	1	0	1	1	0	1	4	4	3	3	3	3	3	4	999	999	999	999	999	999	999	999	999	999	0	2	0	1	999	999	999
270	101	0	0	0	0	0	5	2	5	1	4	1	1	2	1	0	0	1	0	1	4	3	1	4	3	3	2	3	999	999	999	999	999	999	999	999	999	999	0	4	1	0	999	999	999
271	101	0	0	0	0	0	5	1	5	3	4	4	2	2	1	1	1	1	1	1	4	4	4	4	4	4	4	5	999	999	999	999	999	999	999	999	999	999	0	4	0	0	999	999	999
272	101	0	0	0	0	0	6	1	9999	3	4	1	2	4	0	0	0	1	0	0	4	4	4	2	4	2	5	3	999	999	999	999	999	999	999	999	999	999	9999	5	0	0	999	999	999
273	101	0	0	0	0	0	5	1	5	3	5	1	2	1	0	0	0	1	0	0	4	3	1	4	4	3	2	3	999	999	999	999	999	999	999	999	999	999	0	4	0	0	999	999	999
274	101	1	0	0	0	0	6	3	1	2	4	2	1	4	1	0	0	1	1	0	4	3	2	3	3	3	4	5	999	999	999	999	999	999	999	999	999	999	0	5	0	1	999	999	999
275	101	0	0	0	0	0	6	2	5	9999	5	4	9999	4	1	1	1	1	1	1	4	4	4	2	2	2	4	2	999	999	999	999	999	999	999	999	999	999	0	5	1	0	999	999	999
276	101	0	0	0	0	3	5	2	2	4	9999	2	3	3	0	0	1	0	0	0	4	4	4	4	4	4	4	3	999	999	999	999	999	999	999	999	999	999	0	4	1	0	999	999	999
277	101	0	0	0	0	0	5	3	5	4	5	4	3	4	1	1	1	1	1	1	4	4	4	4	4	4	2	2	999	999	999	999	999	999	999	999	999	999	0	4	0	1	999	999	999
278	101	0	0	0	0	0	6	2	5	1	5	1	1	4	1	1	1	1	1	1	4	4	1	1	3	1	5	4	999	999	999	999	999	999	999	999	999	999	0	5	1	0	999	999	999
279	101	0	0	0	0	0	2	3	1	2	4	4	1	3	1	0	0	1	0	1	4	4	3	3	4	4	4	4	999	999	999	999	999	999	999	999	999	999	0	1	0	1	999	999	999
280	101	0	0	0	0	0	3	3	1	4	4	3	3	4	1	1	1	0	1	1	4	4	2	3	4	2	3	3	999	999	999	999	999	999	999	999	999	999	0	2	0	1	999	999	999
281	101	0	0	0	0	0	3	3	1	4	4	3	3	4	1	1	1	0	1	1	4	4	2	3	4	2	3	3	999	999	999	999	999	999	999	999	999	999	0	2	0	1	999	999	999
282	101	0	0	0	0	0	5	2	2	2	4	1	1	3	1	1	1	1	0	1	4	3	1	1	2	2	5	5	999	999	999	999	999	999	999	999	999	999	0	4	1	0	999	999	999
283	101	0	1	3	1	2	3	2	5	4	5	4	3	3	1	1	1	9999	1	1	4	4	4	4	3	4	3	3	999	999	999	999	999	999	999	999	999	999	0	2	1	0	999	999	999
284	101	1	0	0	0	0	6	2	1	4	5	3	3	4	1	1	0	0	0	0	4	4	2	4	2	3	5	3	999	999	999	999	999	999	999	999	999	999	0	5	1	0	999	999	999
285	101	1	1	0	1	1	3	2	3	4	3	3	3	3	1	1	1	0	0	1	4	2	1	2	2	3	2	3	999	999	999	999	999	999	999	999	999	999	0	2	1	0	999	999	999
286	101	0	0	0	0	0	5	2	1	3	4	9999	2	5	1	1	1	1	1	1	4	4	4	4	4	4	5	4	999	999	999	999	999	999	999	999	999	999	0	4	1	0	999	999	999
287	101	0	0	0	0	0	2	3	2	3	5	3	2	4	1	1	1	0	0	1	4	4	2	4	4	3	3	4	999	999	999	999	999	999	999	999	999	999	0	1	0	1	999	999	999
288	101	0	0	0	0	0	5	1	5	4	3	3	3	3	1	1	1	1	1	1	4	4	4	4	4	1	3	3	999	999	999	999	999	999	999	999	999	999	0	4	0	0	999	999	999
289	101	0	2	1	2	2	5	2	3	1	5	3	1	1	1	1	1	1	1	1	4	3	3	1	3	3	4	3	999	999	999	999	999	999	999	999	999	999	0	4	1	0	999	999	999
290	101	1	0	0	0	0	6	1	6	4	5	3	3	5	1	1	1	1	1	1	4	4	4	4	3	4	4	3	999	999	999	999	999	999	999	999	999	999	0	5	0	0	999	999	999
291	101	1	0	0	0	0	2	3	1	5	3	3	4	4	1	1	1	1	1	1	4	4	1	3	2	2	3	4	999	999	999	999	999	999	999	999	999	999	0	1	0	1	999	999	999
292	101	0	0	0	0	0	5	2	5	1	4	2	1	3	1	1	1	1	1	1	4	3	3	4	3	4	2	3	999	999	999	999	999	999	999	999	999	999	0	4	1	0	999	999	999
293	101	0	0	0	0	0	5	2	3	1	9999	1	1	2	0	1	1	0	1	1	4	4	4	1	4	3	5	5	999	999	999	999	999	999	999	999	999	999	0	4	1	0	999	999	999
294	101	0	9999	3	3	3	9999	9999	6	9999	5	5	9999	5	1	1	1	1	0	1	4	4	4	4	4	4	1	4	999	999	999	999	999	999	999	999	999	999	0	9999	9999	9999	999	999	999
295	101	1	0	0	0	0	6	2	6	5	5	2	4	3	1	1	1	1	0	1	4	4	1	3	4	3	5	3	999	999	999	999	999	999	999	999	999	999	0	5	1	0	999	999	999
296	101	0	0	0	0	0	3	3	2	3	4	2	2	3	1	0	1	0	1	1	4	4	3	3	3	3	4	4	999	999	999	999	999	999	999	999	999	999	0	2	0	1	999	999	999
297	101	1	0	0	0	0	5	3	6	3	4	3	2	4	1	1	1	1	1	1	4	4	1	2	4	4	5	5	999	999	999	999	999	999	999	999	999	999	0	4	0	1	999	999	999
298	101	0	0	0	0	0	3	3	1	2	4	2	1	4	1	1	1	1	1	1	4	4	4	4	4	4	3	4	999	999	999	999	999	999	999	999	999	999	0	2	0	1	999	999	999
299	101	0	0	0	1	2	3	2	5	4	5	3	3	4	1	0	1	1	0	1	4	4	4	4	4	2	4	2	999	999	999	999	999	999	999	999	999	999	0	2	1	0	999	999	999
300	101	0	0	0	0	3	4	2	5	2	3	1	1	3	1	1	1	1	0	1	4	4	4	4	4	4	5	3	999	999	999	999	999	999	999	999	999	999	0	3	1	0	999	999	999
301	101	0	0	0	0	0	5	3	6	3	4	2	2	4	1	1	1	1	1	1	4	4	4	4	4	4	4	5	999	999	999	999	999	999	999	999	999	999	0	4	0	1	999	999	999
302	101	0	0	0	0	0	3	3	1	4	5	3	3	4	1	1	1	1	1	1	4	4	3	3	3	4	5	5	999	999	999	999	999	999	999	999	999	999	0	2	0	1	999	999	999
303	101	0	0	0	0	0	5	2	7	1	4	1	1	1	0	0	0	1	0	0	4	4	2	3	4	3	5	4	999	999	999	999	999	999	999	999	999	999	1	4	1	0	999	999	999
304	101	1	0	0	0	0	6	2	1	3	4	4	2	4	1	1	1	1	1	1	4	4	4	4	4	4	4	5	999	999	999	999	999	999	999	999	999	999	0	5	1	0	999	999	999
305	101	0	0	0	0	0	6	1	5	3	4	1	2	9999	1	1	0	0	0	1	4	4	4	4	4	4	3	4	999	999	999	999	999	999	999	999	999	999	0	5	0	0	999	999	999
306	101	0	1	1	1	2	1	3	4	3	4	2	2	3	1	1	1	1	0	1	4	4	3	4	4	4	3	3	999	999	999	999	999	999	999	999	999	999	0	0	0	1	999	999	999
307	101	1	1	1	1	1	6	3	6	3	4	3	2	2	1	1	0	1	1	1	4	4	4	4	2	2	4	4	999	999	999	999	999	999	999	999	999	999	0	5	0	1	999	999	999
308	101	0	0	1	2	0	4	3	1	3	5	1	2	4	1	1	1	1	1	1	4	4	4	4	4	4	3	3	999	999	999	999	999	999	999	999	999	999	0	3	0	1	999	999	999
309	101	0	0	0	0	2	2	3	2	4	4	2	3	3	1	1	1	0	0	1	4	4	4	4	4	4	4	1	999	999	999	999	999	999	999	999	999	999	0	1	0	1	999	999	999
310	101	0	1	0	0	0	4	2	2	1	3	1	1	4	1	0	0	0	0	0	4	4	2	2	4	4	5	4	999	999	999	999	999	999	999	999	999	999	0	3	1	0	999	999	999
311	101	1	1	1	0	1	1	2	4	4	4	3	3	3	1	1	1	0	0	1	4	4	3	3	4	2	3	4	999	999	999	999	999	999	999	999	999	999	0	0	1	0	999	999	999
312	101	0	3	2	0	3	2	2	7	2	5	2	1	2	1	1	1	1	1	1	4	3	2	4	4	2	3	1	999	999	999	999	999	999	999	999	999	999	1	1	1	0	999	999	999
313	101	1	0	0	0	0	1	1	7	3	5	3	2	3	1	1	1	1	0	1	4	4	2	4	4	4	4	3	999	999	999	999	999	999	999	999	999	999	1	0	0	0	999	999	999
314	101	1	1	1	1	1	3	3	1	5	5	3	4	5	1	1	1	1	0	1	4	4	3	4	4	4	5	3	999	999	999	999	999	999	999	999	999	999	0	2	0	1	999	999	999
315	101	1	0	0	0	0	5	2	7	5	4	3	4	3	1	1	1	1	1	1	4	4	4	3	4	2	2	1	999	999	999	999	999	999	999	999	999	999	1	4	1	0	999	999	999
316	101	0	0	0	0	0	6	2	5	3	5	4	2	5	1	1	0	1	0	1	4	4	1	4	3	3	5	3	999	999	999	999	999	999	999	999	999	999	0	5	1	0	999	999	999
317	101	1	0	0	0	0	2	3	1	3	3	2	2	2	1	1	1	1	0	1	4	4	4	3	4	4	4	3	999	999	999	999	999	999	999	999	999	999	0	1	0	1	999	999	999
318	101	1	0	0	0	0	5	2	6	1	2	1	1	1	1	1	1	1	1	1	4	4	4	4	4	4	3	5	999	999	999	999	999	999	999	999	999	999	0	4	1	0	999	999	999
319	101	1	0	0	0	0	2	3	1	2	4	1	1	1	1	0	1	0	0	0	4	4	3	2	3	3	5	4	999	999	999	999	999	999	999	999	999	999	0	1	0	1	999	999	999
320	101	0	0	0	0	1	5	3	6	5	4	3	4	4	1	1	1	1	1	1	4	3	4	2	3	4	2	3	999	999	999	999	999	999	999	999	999	999	0	4	0	1	999	999	999
321	101	1	1	1	1	1	1	3	4	2	2	2	1	2	1	1	1	1	0	1	4	4	3	4	4	4	5	3	999	999	999	999	999	999	999	999	999	999	0	0	0	1	999	999	999
322	101	1	0	0	0	0	5	2	3	5	3	3	4	2	1	1	0	1	0	1	4	4	1	4	4	4	5	5	999	999	999	999	999	999	999	999	999	999	0	4	1	0	999	999	999
323	101	0	0	0	0	0	3	2	5	1	3	3	1	3	1	1	1	0	1	1	4	4	4	4	4	4	5	5	999	999	999	999	999	999	999	999	999	999	0	2	1	0	999	999	999
324	101	0	0	0	0	0	3	2	1	4	5	5	3	5	1	1	1	1	9999	1	4	4	3	4	3	4	5	3	999	999	999	999	999	999	999	999	999	999	0	2	1	0	999	999	999
325	101	0	1	1	1	0	3	2	5	9999	4	2	9999	3	1	1	1	1	1	1	4	4	2	2	4	3	3	3	999	999	999	999	999	999	999	999	999	999	0	2	1	0	999	999	999
326	101	0	1	0	1	1	6	3	6	4	4	3	3	4	1	1	1	0	1	1	4	4	3	3	4	4	4	4	999	999	999	999	999	999	999	999	999	999	0	5	0	1	999	999	999
327	101	0	0	0	0	1	2	3	1	1	4	2	1	1	1	1	1	1	0	1	4	4	4	4	3	3	4	4	999	999	999	999	999	999	999	999	999	999	0	1	0	1	999	999	999
328	101	0	0	0	0	0	6	1	6	3	1	1	2	4	1	0	0	1	1	0	4	4	4	4	4	4	3	5	999	999	999	999	999	999	999	999	999	999	0	5	0	0	999	999	999
329	101	1	0	0	0	0	1	3	4	1	4	2	1	4	1	1	1	1	1	1	4	4	3	3	3	4	2	3	999	999	999	999	999	999	999	999	999	999	0	0	0	1	999	999	999
330	101	0	0	3	0	0	6	3	5	9999	4	2	9999	3	1	1	1	1	1	1	4	4	3	4	4	3	2	3	999	999	999	999	999	999	999	999	999	999	0	5	0	1	999	999	999
331	101	1	1	1	1	9999	3	9999	1	9999	4	3	9999	4	1	0	1	1	0	1	4	4	4	4	4	4	2	3	999	999	999	999	999	999	999	999	999	999	0	2	9999	9999	999	999	999
332	101	0	3	1	3	1	4	3	2	4	4	3	3	3	0	0	0	1	0	1	4	4	4	4	4	4	4	2	999	999	999	999	999	999	999	999	999	999	0	3	0	1	999	999	999
333	101	0	0	0	0	0	5	2	5	5	4	3	4	3	1	1	0	0	0	1	4	4	3	3	4	2	2	3	999	999	999	999	999	999	999	999	999	999	0	4	1	0	999	999	999
334	101	0	0	0	0	0	6	1	6	4	3	2	3	4	1	1	0	1	0	1	4	2	2	2	3	2	2	3	999	999	999	999	999	999	999	999	999	999	0	5	0	0	999	999	999
335	101	0	0	0	0	0	3	3	1	4	4	2	3	3	1	1	1	0	1	1	4	4	1	3	3	4	5	3	999	999	999	999	999	999	999	999	999	999	0	2	0	1	999	999	999
336	101	0	0	0	0	0	5	2	2	3	3	2	2	3	0	0	0	0	0	0	4	4	4	3	4	4	5	5	999	999	999	999	999	999	999	999	999	999	0	4	1	0	999	999	999
337	101	1	0	0	0	0	2	2	3	4	4	2	3	4	0	1	1	0	0	0	4	3	1	2	3	2	5	4	999	999	999	999	999	999	999	999	999	999	0	1	1	0	999	999	999
338	101	1	1	1	3	0	1	3	2	5	4	2	4	3	0	0	0	0	0	0	4	4	1	3	2	2	5	3	999	999	999	999	999	999	999	999	999	999	0	0	0	1	999	999	999
339	101	0	0	0	0	1	2	3	1	4	4	2	3	4	1	0	1	1	1	1	4	4	2	2	4	4	3	2	999	999	999	999	999	999	999	999	999	999	0	1	0	1	999	999	999
340	101	1	1	0	2	1	2	3	2	4	4	2	3	4	1	1	1	1	0	1	4	4	4	4	4	4	4	3	999	999	999	999	999	999	999	999	999	999	0	1	0	1	999	999	999
341	101	1	0	0	0	0	4	3	1	3	4	3	2	3	0	0	1	0	0	0	4	4	1	3	4	4	4	5	999	999	999	999	999	999	999	999	999	999	0	3	0	1	999	999	999
342	101	1	0	0	0	0	6	1	6	3	5	2	2	3	1	1	0	1	1	1	4	4	4	3	3	1	3	3	999	999	999	999	999	999	999	999	999	999	0	5	0	0	999	999	999
343	101	1	0	0	0	0	5	2	3	3	3	2	2	3	1	1	0	1	0	1	4	3	1	1	4	3	2	5	999	999	999	999	999	999	999	999	999	999	0	4	1	0	999	999	999
344	101	0	0	0	0	0	3	2	5	4	5	3	3	3	1	1	1	1	0	1	4	4	4	4	4	4	3	5	999	999	999	999	999	999	999	999	999	999	0	2	1	0	999	999	999
345	101	1	0	0	0	0	4	2	2	1	5	3	1	3	1	1	1	1	1	0	4	4	3	3	4	3	2	3	999	999	999	999	999	999	999	999	999	999	0	3	1	0	999	999	999
346	101	0	0	0	0	0	6	1	6	3	5	1	2	9999	1	1	1	1	1	9999	4	4	4	1	4	4	2	3	999	999	999	999	999	999	999	999	999	999	0	5	0	0	999	999	999
347	101	0	0	0	0	0	4	2	1	1	9999	1	1	3	0	1	1	0	0	1	4	4	1	1	1	1	3	3	999	999	999	999	999	999	999	999	999	999	0	3	1	0	999	999	999
348	101	0	1	0	0	0	4	2	7	1	4	1	1	3	0	1	0	1	0	1	4	4	1	3	4	4	3	3	999	999	999	999	999	999	999	999	999	999	1	3	1	0	999	999	999
349	101	0	1	1	1	0	5	2	2	3	5	2	2	3	1	1	1	1	0	1	4	4	3	2	2	3	5	3	999	999	999	999	999	999	999	999	999	999	0	4	1	0	999	999	999
350	101	0	1	2	0	2	3	3	1	3	4	2	2	3	1	1	1	1	1	1	4	4	4	3	4	2	2	2	999	999	999	999	999	999	999	999	999	999	0	2	0	1	999	999	999
351	101	0	1	0	0	1	4	2	3	5	9999	3	4	3	1	1	0	1	0	1	4	3	2	3	2	3	1	3	999	999	999	999	999	999	999	999	999	999	0	3	1	0	999	999	999
352	101	1	0	0	0	0	6	2	6	3	3	2	2	4	1	1	1	1	1	1	4	4	3	4	4	4	4	4	999	999	999	999	999	999	999	999	999	999	0	5	1	0	999	999	999
353	101	1	0	0	0	0	5	1	1	1	5	1	1	1	1	1	1	1	1	1	4	4	4	4	4	4	5	5	999	999	999	999	999	999	999	999	999	999	0	4	0	0	999	999	999
354	101	1	1	0	3	0	2	3	1	2	5	1	1	5	1	1	1	1	1	1	4	4	4	4	4	1	5	3	999	999	999	999	999	999	999	999	999	999	0	1	0	1	999	999	999
355	101	1	1	0	0	0	1	3	4	2	4	2	1	3	1	1	1	1	1	1	4	4	4	2	4	4	4	5	999	999	999	999	999	999	999	999	999	999	0	0	0	1	999	999	999
356	101	1	1	2	1	2	4	3	1	3	5	3	2	3	1	0	1	1	0	1	4	4	1	3	3	3	2	4	999	999	999	999	999	999	999	999	999	999	0	3	0	1	999	999	999
357	101	1	0	0	0	0	3	3	1	3	4	3	2	4	1	0	1	1	0	1	4	4	2	2	4	4	4	5	999	999	999	999	999	999	999	999	999	999	0	2	0	1	999	999	999
358	101	0	0	0	0	0	4	3	1	1	5	2	1	9999	1	1	1	1	0	0	4	4	1	3	3	4	4	4	999	999	999	999	999	999	999	999	999	999	0	3	0	1	999	999	999
359	101	0	0	0	0	0	1	3	4	3	4	2	2	3	1	1	0	1	0	1	4	4	3	4	4	4	5	5	999	999	999	999	999	999	999	999	999	999	0	0	0	1	999	999	999
360	101	1	1	1	0	2	3	3	2	2	5	2	1	3	1	1	0	1	0	1	4	4	2	3	4	4	5	3	999	999	999	999	999	999	999	999	999	999	0	2	0	1	999	999	999
361	101	0	2	2	2	1	6	2	6	3	4	3	2	9999	1	0	0	1	1	1	4	4	4	4	4	4	2	2	999	999	999	999	999	999	999	999	999	999	0	5	1	0	999	999	999
362	101	0	1	0	0	0	5	1	5	4	5	4	3	4	0	0	0	0	0	1	4	4	1	3	4	3	4	3	999	999	999	999	999	999	999	999	999	999	0	4	0	0	999	999	999
363	101	0	0	0	0	0	2	3	2	1	5	1	1	4	1	1	1	1	0	1	4	4	3	4	4	3	5	5	999	999	999	999	999	999	999	999	999	999	0	1	0	1	999	999	999
364	101	0	0	3	1	0	6	1	6	4	5	4	3	4	1	1	1	1	1	1	4	4	4	4	2	2	2	2	999	999	999	999	999	999	999	999	999	999	0	5	0	0	999	999	999
365	101	1	0	0	0	0	5	2	6	3	3	1	2	4	1	1	1	1	1	1	4	4	2	2	4	1	5	3	999	999	999	999	999	999	999	999	999	999	0	4	1	0	999	999	999
366	101	0	0	0	0	0	6	3	6	1	4	2	1	3	1	1	1	1	0	1	4	3	3	4	4	3	3	4	999	999	999	999	999	999	999	999	999	999	0	5	0	1	999	999	999
367	101	1	0	0	0	0	1	3	2	4	5	2	3	4	1	1	0	0	0	1	4	3	2	1	3	2	4	4	999	999	999	999	999	999	999	999	999	999	0	0	0	1	999	999	999
368	101	0	0	0	0	0	4	3	5	3	5	2	2	5	1	1	1	1	1	1	4	4	4	4	4	4	2	2	999	999	999	999	999	999	999	999	999	999	0	3	0	1	999	999	999
369	101	0	0	0	0	0	4	2	7	4	4	2	3	2	1	1	1	1	1	1	4	4	3	4	3	1	5	5	999	999	999	999	999	999	999	999	999	999	1	3	1	0	999	999	999
370	101	0	1	0	0	1	2	3	2	2	4	1	1	4	1	1	1	1	0	1	4	4	4	3	4	4	4	4	999	999	999	999	999	999	999	999	999	999	0	1	0	1	999	999	999
371	101	1	0	0	0	0	4	3	1	2	3	2	1	4	1	1	1	1	1	1	4	4	3	3	3	2	3	3	999	999	999	999	999	999	999	999	999	999	0	3	0	1	999	999	999
372	101	1	0	0	0	0	5	3	1	3	5	3	2	4	1	1	1	1	1	1	4	4	4	4	4	4	5	4	999	999	999	999	999	999	999	999	999	999	0	4	0	1	999	999	999
373	101	0	3	3	3	9999	5	2	5	3	5	1	2	4	0	0	0	1	1	1	4	4	4	4	4	4	3	1	999	999	999	999	999	999	999	999	999	999	0	4	1	0	999	999	999
374	101	0	1	1	1	1	1	3	4	2	5	4	1	4	1	1	1	1	1	1	4	4	3	3	4	4	3	5	999	999	999	999	999	999	999	999	999	999	0	0	0	1	999	999	999
375	101	0	0	0	0	1	5	3	5	3	3	1	2	4	0	0	0	1	0	0	4	4	4	3	2	3	4	4	999	999	999	999	999	999	999	999	999	999	0	4	0	1	999	999	999
376	101	1	0	0	0	0	6	1	6	3	2	1	2	1	0	1	1	1	0	0	4	4	3	4	4	3	5	5	999	999	999	999	999	999	999	999	999	999	0	5	0	0	999	999	999
377	101	0	0	2	0	0	4	1	5	1	4	1	1	3	1	1	1	1	1	1	4	3	2	2	3	2	2	5	999	999	999	999	999	999	999	999	999	999	0	3	0	0	999	999	999
378	101	0	0	0	1	1	2	3	2	5	4	3	4	4	1	0	1	1	0	1	4	4	4	4	4	4	2	2	999	999	999	999	999	999	999	999	999	999	0	1	0	1	999	999	999
379	101	0	0	0	0	1	6	1	6	3	5	1	2	4	1	1	1	1	1	1	4	3	3	3	3	4	4	4	999	999	999	999	999	999	999	999	999	999	0	5	0	0	999	999	999
380	101	1	0	0	0	0	6	1	6	3	9999	2	2	3	1	1	0	0	0	1	4	2	2	3	2	3	4	4	999	999	999	999	999	999	999	999	999	999	0	5	0	0	999	999	999
381	101	0	1	1	0	1	4	3	1	4	4	3	3	4	1	1	1	1	1	1	4	4	4	4	4	4	4	3	999	999	999	999	999	999	999	999	999	999	0	3	0	1	999	999	999
382	101	1	0	0	3	0	5	2	6	3	5	1	2	3	1	0	1	1	1	1	4	4	4	1	4	4	5	4	999	999	999	999	999	999	999	999	999	999	0	4	1	0	999	999	999
383	101	0	0	0	0	0	6	1	6	4	3	2	3	3	1	1	1	1	1	1	4	4	4	2	3	3	4	5	999	999	999	999	999	999	999	999	999	999	0	5	0	0	999	999	999
384	101	1	2	1	0	1	1	3	4	2	2	2	1	9999	1	1	0	1	1	1	4	4	3	4	4	3	4	3	999	999	999	999	999	999	999	999	999	999	0	0	0	1	999	999	999
385	101	1	0	0	0	0	5	2	6	3	5	2	2	4	1	1	1	1	9999	1	4	4	4	4	3	4	3	4	999	999	999	999	999	999	999	999	999	999	0	4	1	0	999	999	999
386	101	0	0	0	0	0	3	2	7	3	5	3	2	3	1	1	1	1	1	1	4	4	4	3	4	4	4	4	999	999	999	999	999	999	999	999	999	999	1	2	1	0	999	999	999
387	101	0	1	0	0	0	2	3	5	4	4	3	3	3	1	1	1	1	0	1	4	4	3	3	4	3	2	3	999	999	999	999	999	999	999	999	999	999	0	1	0	1	999	999	999
388	101	0	3	3	3	1	5	2	5	4	5	4	3	3	1	1	1	9999	1	1	4	4	3	3	4	4	3	2	999	999	999	999	999	999	999	999	999	999	0	4	1	0	999	999	999
389	101	0	1	0	0	1	6	1	5	3	1	5	2	5	1	1	1	1	1	1	4	4	3	4	4	4	1	3	999	999	999	999	999	999	999	999	999	999	0	5	0	0	999	999	999
390	101	1	1	2	1	1	2	3	2	4	4	3	3	4	1	0	1	1	0	1	4	4	3	3	3	3	4	3	999	999	999	999	999	999	999	999	999	999	0	1	0	1	999	999	999
391	101	0	3	0	1	3	6	2	6	3	5	4	2	3	1	1	0	1	0	0	4	4	4	4	4	4	2	5	999	999	999	999	999	999	999	999	999	999	0	5	1	0	999	999	999
392	101	0	0	0	0	0	5	1	5	9999	9999	2	9999	3	1	1	1	1	1	1	4	4	4	4	4	2	2	3	999	999	999	999	999	999	999	999	999	999	0	4	0	0	999	999	999
393	101	0	0	0	0	0	6	1	6	5	4	5	4	5	1	1	1	1	1	1	4	4	4	4	4	1	2	3	999	999	999	999	999	999	999	999	999	999	0	5	0	0	999	999	999
394	101	0	1	0	0	0	3	2	5	4	4	3	3	4	1	1	1	1	1	1	4	4	4	4	4	4	4	3	999	999	999	999	999	999	999	999	999	999	0	2	1	0	999	999	999
395	101	0	0	0	9999	0	6	3	6	3	4	3	2	3	1	1	1	1	1	1	4	4	2	2	4	1	3	3	999	999	999	999	999	999	999	999	999	999	0	5	0	1	999	999	999
396	101	1	2	0	0	2	1	3	4	4	5	5	3	4	1	1	1	1	0	1	4	4	1	2	2	2	4	3	999	999	999	999	999	999	999	999	999	999	0	0	0	1	999	999	999
397	101	0	0	0	2	0	1	2	2	5	3	3	4	3	1	0	0	0	0	0	4	4	2	4	4	4	4	2	999	999	999	999	999	999	999	999	999	999	0	0	1	0	999	999	999
398	101	0	1	0	0	1	4	2	2	5	4	3	4	3	1	1	1	1	1	1	4	4	4	3	4	3	4	4	999	999	999	999	999	999	999	999	999	999	0	3	1	0	999	999	999
399	101	0	0	0	0	0	6	2	6	9999	4	9999	9999	4	1	1	1	1	1	1	4	4	4	4	4	4	4	5	999	999	999	999	999	999	999	999	999	999	0	5	1	0	999	999	999
400	101	1	0	0	0	0	4	3	2	5	3	2	4	4	1	1	1	0	0	1	4	4	3	4	4	4	3	2	999	999	999	999	999	999	999	999	999	999	0	3	0	1	999	999	999
401	101	0	0	0	0	1	4	2	2	3	4	2	2	3	1	1	1	1	0	1	4	4	2	2	4	2	3	3	999	999	999	999	999	999	999	999	999	999	0	3	1	0	999	999	999
402	101	1	0	0	0	1	3	3	1	2	4	2	1	3	1	1	9999	0	1	1	4	4	1	2	4	3	4	5	999	999	999	999	999	999	999	999	999	999	0	2	0	1	999	999	999
403	101	0	1	0	0	0	6	3	6	3	5	1	2	4	1	1	1	1	1	1	4	4	4	4	4	4	4	4	999	999	999	999	999	999	999	999	999	999	0	5	0	1	999	999	999
404	101	0	0	0	1	0	6	2	6	4	5	4	3	4	1	1	1	1	0	1	4	4	4	4	4	4	3	4	999	999	999	999	999	999	999	999	999	999	0	5	1	0	999	999	999
405	101	1	1	0	1	0	1	3	4	4	3	2	3	4	0	1	0	0	0	1	4	4	2	3	4	2	5	4	999	999	999	999	999	999	999	999	999	999	0	0	0	1	999	999	999
406	101	1	0	0	0	0	5	3	6	2	5	2	1	4	1	0	1	1	1	1	4	4	4	3	4	3	4	4	999	999	999	999	999	999	999	999	999	999	0	4	0	1	999	999	999
407	101	0	0	0	0	0	3	3	5	3	4	2	2	4	1	1	1	1	1	1	4	4	4	4	4	4	5	4	999	999	999	999	999	999	999	999	999	999	0	2	0	1	999	999	999
408	101	1	0	0	0	0	3	1	3	1	5	2	1	3	1	1	0	0	0	0	4	2	1	2	3	1	2	3	999	999	999	999	999	999	999	999	999	999	0	2	0	0	999	999	999
409	101	0	0	0	0	0	2	3	2	4	4	2	3	4	1	1	1	1	0	1	4	4	3	2	4	4	3	4	999	999	999	999	999	999	999	999	999	999	0	1	0	1	999	999	999
410	101	1	0	0	0	0	2	3	2	2	4	1	1	3	1	1	0	0	0	1	4	4	2	2	2	2	4	3	999	999	999	999	999	999	999	999	999	999	0	1	0	1	999	999	999
411	101	0	0	0	0	0	3	3	1	1	4	1	1	3	1	1	1	1	0	1	4	4	2	4	4	4	5	4	999	999	999	999	999	999	999	999	999	999	0	2	0	1	999	999	999
412	101	1	3	3	3	3	3	2	3	4	3	3	3	3	0	0	0	0	0	0	3	1	1	1	2	1	2	2	999	999	999	999	999	999	999	999	999	999	0	2	1	0	999	999	999
413	101	0	1	0	0	0	6	1	6	5	5	4	4	4	1	1	1	1	0	0	1	4	1	4	4	4	3	5	999	999	999	999	999	999	999	999	999	999	0	5	0	0	999	999	999
414	101	1	0	0	0	0	4	2	1	4	4	3	3	4	1	1	1	1	1	1	4	4	1	1	4	4	2	4	999	999	999	999	999	999	999	999	999	999	0	3	1	0	999	999	999
415	101	0	0	0	0	0	4	2	2	1	5	1	1	4	1	1	1	1	0	1	3	3	2	2	2	2	5	4	999	999	999	999	999	999	999	999	999	999	0	3	1	0	999	999	999
416	101	1	1	1	1	3	2	2	2	5	5	4	4	3	1	1	1	1	1	1	4	4	4	4	4	4	5	4	999	999	999	999	999	999	999	999	999	999	0	1	1	0	999	999	999
417	101	0	0	0	0	0	2	2	3	2	4	1	1	3	1	1	1	1	0	1	4	4	1	2	2	2	2	5	999	999	999	999	999	999	999	999	999	999	0	1	1	0	999	999	999
418	101	0	1	0	0	0	6	1	5	3	5	2	2	3	0	0	0	0	0	1	4	4	1	3	4	4	4	3	999	999	999	999	999	999	999	999	999	999	0	5	0	0	999	999	999
419	101	1	2	3	2	3	6	3	6	4	5	2	3	5	1	1	1	1	1	1	3	3	4	3	3	3	2	1	999	999	999	999	999	999	999	999	999	999	0	5	0	1	999	999	999
420	101	0	0	0	0	1	2	2	2	3	4	3	2	3	1	1	1	0	1	1	4	4	3	3	4	4	4	5	999	999	999	999	999	999	999	999	999	999	0	1	1	0	999	999	999
421	101	1	1	0	1	1	6	3	6	1	4	2	1	4	1	1	1	1	1	1	4	4	3	4	4	3	4	3	999	999	999	999	999	999	999	999	999	999	0	5	0	1	999	999	999
422	101	0	0	0	0	0	5	2	5	1	5	1	1	3	1	1	1	1	1	0	4	4	4	4	3	4	3	3	999	999	999	999	999	999	999	999	999	999	0	4	1	0	999	999	999
423	101	1	0	0	0	0	2	3	1	2	3	1	1	1	1	1	1	1	1	1	4	4	4	2	4	4	4	4	999	999	999	999	999	999	999	999	999	999	0	1	0	1	999	999	999
424	101	0	2	3	2	2	3	2	2	3	4	1	2	3	1	1	1	1	1	1	4	4	2	3	3	3	3	3	999	999	999	999	999	999	999	999	999	999	0	2	1	0	999	999	999
425	101	0	1	0	0	0	1	2	4	4	2	2	3	4	1	1	1	0	0	1	4	4	4	4	4	2	4	5	999	999	999	999	999	999	999	999	999	999	0	0	1	0	999	999	999
426	101	1	0	0	0	0	1	3	2	4	4	3	3	3	1	1	1	1	1	1	4	4	4	3	4	4	4	4	999	999	999	999	999	999	999	999	999	999	0	0	0	1	999	999	999
427	101	0	0	0	0	0	6	1	6	4	5	4	3	9999	1	1	1	0	1	1	4	4	4	4	4	1	2	5	999	999	999	999	999	999	999	999	999	999	0	5	0	0	999	999	999
428	101	0	1	1	0	0	6	1	6	1	4	4	1	5	1	1	1	0	0	1	4	4	1	4	4	4	2	3	999	999	999	999	999	999	999	999	999	999	0	5	0	0	999	999	999
429	101	0	0	0	0	0	6	1	5	4	5	3	3	4	1	1	1	1	1	1	4	4	4	4	4	4	2	5	999	999	999	999	999	999	999	999	999	999	0	5	0	0	999	999	999
430	101	0	1	0	1	0	6	2	6	4	4	3	3	3	1	1	1	1	0	1	4	4	1	4	2	1	2	3	999	999	999	999	999	999	999	999	999	999	0	5	1	0	999	999	999
431	101	1	0	0	0	0	5	3	9999	1	3	1	1	1	1	1	0	1	1	1	4	4	4	4	4	4	5	5	999	999	999	999	999	999	999	999	999	999	9999	4	0	1	999	999	999
432	101	0	0	0	0	1	2	3	1	3	5	3	2	5	1	1	0	1	0	1	4	4	3	4	4	4	3	2	999	999	999	999	999	999	999	999	999	999	0	1	0	1	999	999	999
433	101	0	3	3	3	3	4	2	7	1	4	1	1	3	1	1	1	1	0	1	4	4	2	4	4	4	2	3	999	999	999	999	999	999	999	999	999	999	1	3	1	0	999	999	999
434	101	0	0	0	0	0	5	2	2	5	5	4	4	5	1	1	0	1	0	1	4	4	1	4	2	4	3	3	999	999	999	999	999	999	999	999	999	999	0	4	1	0	999	999	999
435	101	1	0	0	0	0	5	2	6	2	9999	1	1	1	1	1	1	1	1	1	4	2	1	1	1	1	2	3	999	999	999	999	999	999	999	999	999	999	0	4	1	0	999	999	999
436	101	1	1	2	1	1	1	2	4	3	5	1	2	2	1	1	1	1	1	1	4	4	2	3	4	3	2	4	999	999	999	999	999	999	999	999	999	999	0	0	1	0	999	999	999
437	101	0	0	0	0	0	2	2	2	1	4	1	1	3	1	1	1	1	0	1	4	4	1	3	4	4	3	4	999	999	999	999	999	999	999	999	999	999	0	1	1	0	999	999	999
438	101	1	0	0	0	2	6	2	6	9999	4	1	9999	4	1	1	1	1	1	1	4	4	3	3	4	4	4	3	999	999	999	999	999	999	999	999	999	999	0	5	1	0	999	999	999
439	101	0	1	0	0	0	5	2	5	3	5	3	2	2	1	1	1	1	0	1	4	4	4	4	4	4	4	2	999	999	999	999	999	999	999	999	999	999	0	4	1	0	999	999	999
440	101	0	0	1	1	1	2	3	9999	4	3	3	3	4	1	1	1	1	1	1	4	4	2	3	3	4	3	5	999	999	999	999	999	999	999	999	999	999	9999	1	0	1	999	999	999
441	101	0	0	3	2	1	6	1	6	6	5	4	5	3	1	1	0	1	1	1	4	4	4	1	4	4	4	3	999	999	999	999	999	999	999	999	999	999	0	5	0	0	999	999	999
442	101	0	1	0	1	1	2	3	5	4	4	3	3	4	1	1	1	1	0	0	4	4	4	4	4	4	3	3	999	999	999	999	999	999	999	999	999	999	0	1	0	1	999	999	999
443	101	0	0	0	0	0	5	2	5	3	3	1	2	2	1	1	0	0	0	1	4	1	4	4	2	2	3	3	999	999	999	999	999	999	999	999	999	999	0	4	1	0	999	999	999
444	101	1	0	0	0	0	4	3	2	5	4	3	4	3	1	1	0	0	0	1	4	4	1	1	4	3	3	4	999	999	999	999	999	999	999	999	999	999	0	3	0	1	999	999	999
445	101	0	0	0	0	0	5	1	6	4	4	4	3	2	1	1	1	1	0	1	4	4	1	2	4	1	4	5	999	999	999	999	999	999	999	999	999	999	0	4	0	0	999	999	999
446	101	0	0	0	0	0	2	3	7	3	5	5	2	4	0	0	1	0	0	0	4	3	3	2	2	1	5	4	999	999	999	999	999	999	999	999	999	999	1	1	0	1	999	999	999
447	101	1	0	0	2	0	5	2	6	9999	4	3	9999	3	1	1	1	1	0	1	4	4	1	3	3	4	3	3	999	999	999	999	999	999	999	999	999	999	0	4	1	0	999	999	999
448	101	1	1	0	1	1	4	3	1	4	4	4	3	5	1	1	0	1	1	1	4	4	2	3	4	4	4	3	999	999	999	999	999	999	999	999	999	999	0	3	0	1	999	999	999
449	101	1	0	0	0	0	3	2	2	2	4	2	1	1	1	1	1	1	1	1	4	3	2	3	4	2	3	3	999	999	999	999	999	999	999	999	999	999	0	2	1	0	999	999	999
450	101	0	0	0	0	1	1	2	2	3	3	2	2	3	1	1	1	1	1	1	4	4	2	4	4	4	4	3	999	999	999	999	999	999	999	999	999	999	0	0	1	0	999	999	999
451	101	1	0	0	0	0	6	2	3	3	4	1	2	4	1	1	0	1	0	1	4	4	3	4	4	4	2	3	999	999	999	999	999	999	999	999	999	999	0	5	1	0	999	999	999
452	101	1	0	0	0	0	3	3	1	2	4	2	1	1	1	1	0	0	0	0	4	3	3	3	3	4	2	5	999	999	999	999	999	999	999	999	999	999	0	2	0	1	999	999	999
453	101	1	0	0	0	0	6	3	6	2	3	1	1	4	1	1	1	1	1	1	4	4	4	4	4	4	5	3	999	999	999	999	999	999	999	999	999	999	0	5	0	1	999	999	999
454	101	0	0	0	0	0	3	2	3	3	5	3	2	4	1	1	0	1	0	1	4	4	2	4	3	3	4	3	999	999	999	999	999	999	999	999	999	999	0	2	1	0	999	999	999
455	101	0	0	0	0	0	6	1	5	3	5	4	2	5	1	0	0	0	1	1	4	4	2	2	4	3	3	5	999	999	999	999	999	999	999	999	999	999	0	5	0	0	999	999	999
456	101	1	1	1	1	0	1	3	4	3	4	2	2	3	1	0	1	0	0	1	4	2	2	2	1	1	4	4	999	999	999	999	999	999	999	999	999	999	0	0	0	1	999	999	999
457	101	0	0	0	0	0	6	1	6	1	5	1	1	3	1	1	1	1	1	1	4	4	4	4	4	3	4	3	999	999	999	999	999	999	999	999	999	999	0	5	0	0	999	999	999
458	101	0	0	0	0	0	6	3	6	4	5	3	3	3	1	1	1	9999	0	9999	4	4	1	2	4	3	2	3	999	999	999	999	999	999	999	999	999	999	0	5	0	1	999	999	999
459	101	0	0	0	0	0	6	2	6	3	3	3	2	4	1	1	0	1	0	1	4	4	2	4	4	4	2	2	999	999	999	999	999	999	999	999	999	999	0	5	1	0	999	999	999
460	101	0	1	0	0	0	6	2	7	4	4	3	3	3	1	1	0	1	0	1	4	4	4	4	4	4	3	4	999	999	999	999	999	999	999	999	999	999	1	5	1	0	999	999	999
461	101	1	1	0	0	1	5	2	2	3	4	1	2	4	1	1	0	1	1	1	4	4	4	1	2	4	3	3	999	999	999	999	999	999	999	999	999	999	0	4	1	0	999	999	999
462	101	1	0	0	0	0	3	2	7	4	4	3	3	3	1	1	1	1	1	1	4	4	3	4	2	2	3	3	999	999	999	999	999	999	999	999	999	999	1	2	1	0	999	999	999
463	101	0	0	0	0	0	6	2	6	1	4	1	1	1	1	1	9999	1	1	1	4	4	1	4	4	3	5	3	999	999	999	999	999	999	999	999	999	999	0	5	1	0	999	999	999
464	101	0	0	0	0	0	6	2	6	4	3	1	3	3	0	0	0	0	0	1	4	1	1	1	2	1	2	3	999	999	999	999	999	999	999	999	999	999	0	5	1	0	999	999	999
465	101	0	0	0	1	0	2	3	1	2	4	1	1	4	0	1	0	1	1	0	4	4	3	3	4	4	2	3	999	999	999	999	999	999	999	999	999	999	0	1	0	1	999	999	999
466	101	0	1	2	1	2	2	3	2	3	4	3	2	3	0	1	1	1	1	1	4	4	3	3	4	4	3	2	999	999	999	999	999	999	999	999	999	999	0	1	0	1	999	999	999
467	101	1	1	0	1	0	2	3	1	5	3	3	4	4	1	1	0	1	0	1	4	3	2	2	3	3	4	3	999	999	999	999	999	999	999	999	999	999	0	1	0	1	999	999	999
468	101	1	0	0	0	0	4	2	2	3	5	1	2	5	1	1	1	0	0	1	4	4	2	1	4	3	3	3	999	999	999	999	999	999	999	999	999	999	0	3	1	0	999	999	999
469	101	1	1	1	0	1	4	2	3	5	4	2	4	3	1	1	1	0	0	1	3	4	3	2	2	2	3	3	999	999	999	999	999	999	999	999	999	999	0	3	1	0	999	999	999
470	101	0	0	0	0	0	6	1	6	3	4	1	2	4	1	1	1	1	1	1	4	4	4	3	4	2	4	4	999	999	999	999	999	999	999	999	999	999	0	5	0	0	999	999	999
471	101	0	0	0	0	0	6	2	6	5	4	4	4	3	1	0	1	1	1	1	4	4	2	4	3	9999	2	3	999	999	999	999	999	999	999	999	999	999	0	5	1	0	999	999	999
472	101	1	0	0	0	0	3	2	2	1	5	2	1	3	1	0	1	1	0	1	4	4	4	2	2	2	4	5	999	999	999	999	999	999	999	999	999	999	0	2	1	0	999	999	999
473	101	0	0	0	0	0	4	2	2	4	3	2	3	2	1	1	0	0	0	1	4	4	1	4	4	4	5	3	999	999	999	999	999	999	999	999	999	999	0	3	1	0	999	999	999
474	101	0	0	0	0	0	6	1	5	1	4	1	1	5	1	1	1	1	1	1	4	4	4	4	4	4	2	4	999	999	999	999	999	999	999	999	999	999	0	5	0	0	999	999	999
475	101	1	0	0	0	0	6	3	6	2	4	2	1	1	1	1	1	1	1	1	4	4	3	3	4	4	4	4	999	999	999	999	999	999	999	999	999	999	0	5	0	1	999	999	999
476	101	0	0	0	0	0	5	2	7	3	3	2	2	1	1	1	1	1	0	1	4	4	4	4	4	2	4	4	999	999	999	999	999	999	999	999	999	999	1	4	1	0	999	999	999
477	101	1	1	1	1	1	2	3	1	4	4	3	3	9999	1	1	0	1	0	1	4	4	3	3	4	4	3	4	999	999	999	999	999	999	999	999	999	999	0	1	0	1	999	999	999
478	101	0	1	0	1	1	6	3	6	1	5	1	1	4	1	1	1	1	0	1	4	4	2	2	4	4	2	3	999	999	999	999	999	999	999	999	999	999	0	5	0	1	999	999	999
479	101	1	0	0	0	0	2	3	1	1	2	1	1	2	0	0	0	0	0	0	2	2	1	1	2	1	3	4	999	999	999	999	999	999	999	999	999	999	0	1	0	1	999	999	999
480	101	0	0	0	0	0	4	2	1	1	5	1	1	3	1	1	1	1	1	1	4	4	4	4	4	4	5	5	999	999	999	999	999	999	999	999	999	999	0	3	1	0	999	999	999
481	101	0	0	0	0	0	6	2	6	2	3	1	1	4	0	0	0	0	0	0	4	4	1	1	2	2	4	3	999	999	999	999	999	999	999	999	999	999	0	5	1	0	999	999	999
482	101	0	3	0	3	0	4	2	2	5	5	3	4	4	1	1	1	1	0	1	4	4	2	2	4	4	5	3	999	999	999	999	999	999	999	999	999	999	0	3	1	0	999	999	999
483	101	1	0	1	0	0	2	3	2	3	4	3	2	4	1	1	1	1	1	1	4	3	1	2	2	2	4	3	999	999	999	999	999	999	999	999	999	999	0	1	0	1	999	999	999
484	101	1	0	0	0	0	1	2	4	1	3	1	1	1	1	1	1	1	1	1	4	4	4	4	4	4	5	4	999	999	999	999	999	999	999	999	999	999	0	0	1	0	999	999	999
485	101	1	2	1	0	1	1	3	4	1	5	2	1	4	1	1	1	1	0	1	4	3	2	2	4	3	3	1	999	999	999	999	999	999	999	999	999	999	0	0	0	1	999	999	999
486	101	0	0	0	0	0	5	1	6	1	4	1	1	1	1	1	1	1	1	1	4	4	4	4	4	4	5	5	999	999	999	999	999	999	999	999	999	999	0	4	0	0	999	999	999
487	101	1	0	0	0	0	4	3	2	3	4	1	2	4	1	1	1	1	0	1	4	4	4	4	4	4	5	4	999	999	999	999	999	999	999	999	999	999	0	3	0	1	999	999	999
488	101	0	1	0	0	1	2	2	2	4	4	3	3	4	1	0	0	0	0	0	4	4	1	3	4	2	4	2	999	999	999	999	999	999	999	999	999	999	0	1	1	0	999	999	999
489	101	0	1	0	0	1	3	3	1	2	4	3	1	4	1	1	1	1	0	1	4	4	2	3	4	3	2	3	999	999	999	999	999	999	999	999	999	999	0	2	0	1	999	999	999
490	101	0	1	0	0	3	1	3	7	4	4	3	3	4	1	0	1	0	0	1	4	4	1	3	3	4	5	1	999	999	999	999	999	999	999	999	999	999	1	0	0	1	999	999	999
491	101	0	0	0	0	0	6	1	5	3	5	1	2	2	1	1	1	1	1	1	4	4	4	3	4	4	5	4	999	999	999	999	999	999	999	999	999	999	0	5	0	0	999	999	999
492	101	1	0	0	0	0	5	2	3	5	4	2	4	4	0	0	0	0	0	0	4	4	1	2	4	2	5	5	999	999	999	999	999	999	999	999	999	999	0	4	1	0	999	999	999
493	101	1	2	0	2	0	3	2	2	3	4	1	2	3	1	1	1	1	0	1	4	4	3	4	4	1	5	3	999	999	999	999	999	999	999	999	999	999	0	2	1	0	999	999	999
494	101	1	0	0	0	0	1	3	2	1	5	2	1	4	0	1	1	0	1	0	4	3	1	3	2	2	4	4	999	999	999	999	999	999	999	999	999	999	0	0	0	1	999	999	999
495	101	0	0	0	0	0	3	3	1	3	4	1	2	2	1	0	1	0	0	9999	4	4	1	2	4	4	4	4	999	999	999	999	999	999	999	999	999	999	0	2	0	1	999	999	999
496	101	0	1	0	0	0	2	3	1	2	3	1	1	4	1	0	0	1	0	0	4	4	1	4	4	4	4	3	999	999	999	999	999	999	999	999	999	999	0	1	0	1	999	999	999
497	101	0	0	0	0	0	6	1	6	3	4	2	2	3	1	1	1	1	0	1	4	4	2	3	2	4	2	3	999	999	999	999	999	999	999	999	999	999	0	5	0	0	999	999	999
498	101	0	0	0	0	0	5	2	5	1	3	1	1	3	1	0	9999	1	0	1	4	4	3	4	4	4	4	4	999	999	999	999	999	999	999	999	999	999	0	4	1	0	999	999	999
499	101	0	0	0	0	0	4	3	2	5	3	2	4	3	1	0	1	1	0	1	4	4	2	2	4	4	2	5	999	999	999	999	999	999	999	999	999	999	0	3	0	1	999	999	999
500	101	0	0	0	0	0	5	3	6	1	3	1	1	1	1	1	0	1	9999	1	4	4	2	1	3	3	4	5	999	999	999	999	999	999	999	999	999	999	0	4	0	1	999	999	999
501	101	0	0	0	0	0	5	3	6	2	4	2	1	4	1	0	1	1	0	0	4	4	2	3	4	4	4	4	999	999	999	999	999	999	999	999	999	999	0	4	0	1	999	999	999
502	101	1	0	0	0	0	2	3	2	2	2	1	1	2	1	1	0	1	1	1	4	3	3	3	3	3	3	4	999	999	999	999	999	999	999	999	999	999	0	1	0	1	999	999	999
503	101	0	3	2	2	9999	4	2	2	5	5	4	4	5	9999	0	1	9999	1	9999	4	2	2	2	2	3	3	1	999	999	999	999	999	999	999	999	999	999	0	3	1	0	999	999	999
504	101	0	0	0	0	0	9999	2	5	2	4	2	1	4	1	1	1	1	0	1	4	4	4	4	4	4	4	3	999	999	999	999	999	999	999	999	999	999	0	9999	1	0	999	999	999
505	101	0	0	0	0	0	5	2	3	9999	5	2	9999	3	1	1	1	1	1	1	3	4	4	3	4	2	3	4	999	999	999	999	999	999	999	999	999	999	0	4	1	0	999	999	999
506	101	0	0	0	0	0	9999	9999	6	1	5	1	1	9999	1	1	0	1	1	1	4	3	4	4	4	4	2	3	999	999	999	999	999	999	999	999	999	999	0	9999	9999	9999	999	999	999
507	101	0	0	0	0	0	6	3	6	3	5	2	2	3	1	1	0	1	1	1	4	4	2	4	4	2	2	2	999	999	999	999	999	999	999	999	999	999	0	5	0	1	999	999	999
508	101	1	0	0	0	0	5	3	1	9999	5	2	9999	4	1	1	1	1	1	1	4	4	3	2	4	2	4	4	999	999	999	999	999	999	999	999	999	999	0	4	0	1	999	999	999
509	101	1	0	0	0	0	6	1	3	1	1	1	1	3	1	0	0	0	0	0	1	1	1	2	2	1	4	3	999	999	999	999	999	999	999	999	999	999	0	5	0	0	999	999	999
510	101	0	0	0	0	0	6	2	6	4	4	3	3	3	1	1	1	1	1	1	4	4	4	4	4	4	4	5	999	999	999	999	999	999	999	999	999	999	0	5	1	0	999	999	999
511	101	0	0	0	0	0	3	1	5	5	4	2	4	4	0	1	0	0	0	0	4	4	4	4	4	4	4	5	999	999	999	999	999	999	999	999	999	999	0	2	0	0	999	999	999
512	101	1	1	0	1	1	1	3	4	3	5	2	2	4	0	0	1	0	0	1	4	4	3	3	4	3	3	3	999	999	999	999	999	999	999	999	999	999	0	0	0	1	999	999	999
513	101	0	1	1	0	1	1	3	4	3	4	3	2	4	1	1	1	1	1	1	4	4	3	2	3	3	4	3	999	999	999	999	999	999	999	999	999	999	0	0	0	1	999	999	999
514	101	1	1	1	1	1	2	3	2	5	5	4	4	5	1	1	1	1	1	1	4	3	4	3	3	3	4	3	999	999	999	999	999	999	999	999	999	999	0	1	0	1	999	999	999
515	101	0	0	0	0	0	5	1	5	9999	5	3	9999	3	1	1	0	9999	1	1	4	4	3	2	4	3	2	3	999	999	999	999	999	999	999	999	999	999	0	4	0	0	999	999	999
516	101	1	1	1	1	0	3	2	2	5	4	3	4	4	1	1	1	1	1	1	4	4	3	3	2	2	5	4	999	999	999	999	999	999	999	999	999	999	0	2	1	0	999	999	999
517	101	0	0	0	1	1	2	2	2	4	4	2	3	3	1	1	0	0	0	1	4	4	1	2	3	4	3	4	999	999	999	999	999	999	999	999	999	999	0	1	1	0	999	999	999
518	101	1	0	0	0	0	3	3	1	3	3	2	2	3	1	1	1	1	0	1	4	4	3	3	3	2	4	4	999	999	999	999	999	999	999	999	999	999	0	2	0	1	999	999	999
519	101	1	0	0	0	1	1	3	2	4	4	2	3	4	0	0	0	0	0	0	4	3	2	2	3	3	5	4	999	999	999	999	999	999	999	999	999	999	0	0	0	1	999	999	999
520	101	0	1	1	1	2	1	3	2	4	4	3	3	4	1	0	1	1	0	1	4	4	2	2	2	2	3	4	999	999	999	999	999	999	999	999	999	999	0	0	0	1	999	999	999
521	101	0	1	1	0	1	5	3	6	4	4	2	3	4	1	1	1	1	0	1	4	4	4	3	4	3	3	3	999	999	999	999	999	999	999	999	999	999	0	4	0	1	999	999	999
522	101	0	0	0	0	1	4	3	5	4	3	2	3	4	1	1	1	1	0	1	4	4	3	3	4	3	4	3	999	999	999	999	999	999	999	999	999	999	0	3	0	1	999	999	999
523	101	0	0	0	0	0	2	3	2	2	3	2	1	3	1	1	1	0	0	1	4	4	2	2	4	4	4	3	999	999	999	999	999	999	999	999	999	999	0	1	0	1	999	999	999
524	101	0	0	1	0	0	4	2	1	3	5	5	2	5	1	1	1	1	1	1	4	4	4	4	4	4	3	4	999	999	999	999	999	999	999	999	999	999	0	3	1	0	999	999	999
525	101	0	0	0	0	0	2	3	1	3	3	1	2	4	9999	0	0	0	0	0	4	4	3	4	4	3	3	3	999	999	999	999	999	999	999	999	999	999	0	1	0	1	999	999	999
526	101	1	2	0	0	0	4	3	1	5	3	3	4	3	1	1	1	1	0	1	4	4	2	4	4	4	4	3	999	999	999	999	999	999	999	999	999	999	0	3	0	1	999	999	999
527	101	0	0	0	0	0	5	2	5	1	4	1	1	4	0	0	0	1	0	1	4	4	3	3	2	2	5	4	999	999	999	999	999	999	999	999	999	999	0	4	1	0	999	999	999
528	101	1	0	0	0	0	4	2	3	4	5	4	3	4	0	1	1	1	0	1	4	3	4	4	4	3	4	4	999	999	999	999	999	999	999	999	999	999	0	3	1	0	999	999	999
529	101	0	0	0	0	0	1	3	4	3	5	1	2	4	1	1	0	0	0	0	4	4	4	3	4	4	4	3	999	999	999	999	999	999	999	999	999	999	0	0	0	1	999	999	999
530	101	1	0	0	0	1	1	3	4	4	3	3	3	4	1	1	1	0	0	1	4	4	4	4	1	1	2	3	999	999	999	999	999	999	999	999	999	999	0	0	0	1	999	999	999
531	101	1	0	0	0	0	6	9999	6	3	2	1	2	3	1	1	0	1	1	1	4	4	4	4	4	3	3	4	999	999	999	999	999	999	999	999	999	999	0	5	9999	9999	999	999	999
532	101	0	1	1	0	0	2	2	2	5	5	3	4	4	1	1	1	0	0	1	4	4	3	3	4	3	3	4	999	999	999	999	999	999	999	999	999	999	0	1	1	0	999	999	999
533	101	0	0	0	0	0	1	3	1	5	5	5	4	4	0	0	1	0	0	1	4	4	3	4	3	4	3	5	999	999	999	999	999	999	999	999	999	999	0	0	0	1	999	999	999
534	101	0	0	0	0	0	3	2	5	3	3	2	2	2	1	1	1	1	1	1	4	4	1	4	4	1	4	4	999	999	999	999	999	999	999	999	999	999	0	2	1	0	999	999	999
535	101	0	0	0	0	0	2	3	1	2	5	2	1	4	1	1	0	1	1	1	4	4	4	4	4	4	3	5	999	999	999	999	999	999	999	999	999	999	0	1	0	1	999	999	999
536	101	0	0	0	0	0	6	1	6	1	5	3	1	3	1	1	1	1	0	0	4	4	3	4	4	4	2	4	999	999	999	999	999	999	999	999	999	999	0	5	0	0	999	999	999
537	101	0	0	0	0	0	4	2	2	3	4	3	2	3	1	1	1	1	0	1	4	4	3	4	4	4	3	3	999	999	999	999	999	999	999	999	999	999	0	3	1	0	999	999	999
538	101	1	1	0	0	0	2	2	2	3	5	2	2	4	0	0	0	0	0	1	3	3	2	2	3	3	2	4	999	999	999	999	999	999	999	999	999	999	0	1	1	0	999	999	999
539	101	0	0	0	0	0	6	3	6	3	5	1	2	5	0	0	0	1	0	1	4	4	2	2	2	1	4	4	999	999	999	999	999	999	999	999	999	999	0	5	0	1	999	999	999
540	101	0	1	0	2	1	5	2	5	3	5	1	2	3	1	1	1	1	1	1	4	4	3	4	4	3	5	5	999	999	999	999	999	999	999	999	999	999	0	4	1	0	999	999	999
541	101	0	0	0	1	0	5	2	2	1	4	1	1	3	1	1	1	1	1	1	4	4	3	3	2	2	3	3	999	999	999	999	999	999	999	999	999	999	0	4	1	0	999	999	999
542	101	1	1	1	1	0	6	2	1	5	5	3	4	4	1	1	1	0	0	1	4	4	2	2	2	1	5	3	999	999	999	999	999	999	999	999	999	999	0	5	1	0	999	999	999
543	101	0	0	0	0	0	6	3	6	1	5	1	1	4	1	0	0	1	0	1	4	4	4	4	2	3	3	4	999	999	999	999	999	999	999	999	999	999	0	5	0	1	999	999	999
544	101	1	0	0	0	0	6	2	6	4	5	3	3	4	1	1	0	1	1	1	4	4	4	4	4	4	5	2	999	999	999	999	999	999	999	999	999	999	0	5	1	0	999	999	999
545	101	1	3	2	2	0	6	1	1	1	5	5	1	5	1	1	1	1	0	1	4	4	2	4	4	3	5	2	999	999	999	999	999	999	999	999	999	999	0	5	0	0	999	999	999
546	101	0	1	1	1	1	4	3	2	3	3	2	2	2	1	1	1	1	1	1	4	4	3	3	3	3	4	3	999	999	999	999	999	999	999	999	999	999	0	3	0	1	999	999	999
547	101	0	0	0	0	1	3	3	2	3	5	2	2	5	1	1	1	1	1	1	4	4	3	3	4	3	4	3	999	999	999	999	999	999	999	999	999	999	0	2	0	1	999	999	999
548	101	0	0	0	0	2	5	2	5	3	4	2	2	3	1	1	1	1	1	1	4	4	3	4	4	2	3	4	999	999	999	999	999	999	999	999	999	999	0	4	1	0	999	999	999
549	101	1	0	0	0	0	2	2	1	4	4	2	3	3	1	1	1	1	0	1	4	4	1	3	4	4	4	5	999	999	999	999	999	999	999	999	999	999	0	1	1	0	999	999	999
550	101	0	0	1	0	1	4	2	1	2	4	2	1	3	1	1	0	1	0	1	4	2	2	2	3	2	2	3	999	999	999	999	999	999	999	999	999	999	0	3	1	0	999	999	999
551	101	0	0	0	0	0	5	2	5	9999	5	2	9999	9999	1	1	1	1	1	1	4	4	4	3	3	4	3	5	999	999	999	999	999	999	999	999	999	999	0	4	1	0	999	999	999
552	101	0	0	0	1	1	6	1	6	4	3	3	3	3	1	1	1	1	1	1	4	4	3	3	4	2	4	3	999	999	999	999	999	999	999	999	999	999	0	5	0	0	999	999	999
553	101	0	0	0	0	0	5	1	6	5	4	3	4	4	1	1	1	1	0	1	4	4	4	4	4	4	3	3	999	999	999	999	999	999	999	999	999	999	0	4	0	0	999	999	999
554	101	1	0	1	0	0	3	2	2	5	5	3	4	3	1	1	1	1	0	1	4	4	3	3	3	3	3	3	999	999	999	999	999	999	999	999	999	999	0	2	1	0	999	999	999
555	101	0	1	0	0	0	3	3	1	3	4	2	2	1	1	1	1	1	1	1	4	4	3	2	3	2	3	4	999	999	999	999	999	999	999	999	999	999	0	2	0	1	999	999	999
556	101	0	0	0	0	0	6	2	5	1	5	1	1	2	0	0	1	0	0	1	4	4	4	4	4	2	5	5	999	999	999	999	999	999	999	999	999	999	0	5	1	0	999	999	999
557	101	0	0	0	0	0	4	2	2	5	4	2	4	4	1	1	1	1	0	1	4	4	1	4	3	3	5	2	999	999	999	999	999	999	999	999	999	999	0	3	1	0	999	999	999
558	101	1	0	0	0	0	2	3	2	6	5	4	5	5	1	0	0	1	0	1	4	4	1	3	3	2	2	2	999	999	999	999	999	999	999	999	999	999	0	1	0	1	999	999	999
559	101	0	2	0	2	2	3	3	9999	5	5	2	4	4	1	1	1	0	1	1	4	4	4	2	4	4	3	2	999	999	999	999	999	999	999	999	999	999	9999	2	0	1	999	999	999
560	101	0	0	0	0	0	5	3	6	5	4	3	4	3	1	1	0	0	0	1	4	4	4	2	4	4	5	3	999	999	999	999	999	999	999	999	999	999	0	4	0	1	999	999	999
561	101	0	0	0	0	0	5	1	5	4	2	1	3	3	1	1	0	0	1	1	3	3	1	3	3	3	4	5	999	999	999	999	999	999	999	999	999	999	0	4	0	0	999	999	999
562	101	0	0	0	0	0	2	3	1	4	4	3	3	4	1	1	1	1	0	1	4	4	4	4	3	3	5	3	999	999	999	999	999	999	999	999	999	999	0	1	0	1	999	999	999
563	101	0	0	0	0	0	6	1	5	9999	4	3	9999	9999	1	1	1	1	1	1	4	3	3	4	3	3	5	5	999	999	999	999	999	999	999	999	999	999	0	5	0	0	999	999	999
564	101	0	1	0	1	0	1	3	4	3	4	3	2	4	1	1	1	1	1	1	4	4	1	2	4	1	4	4	999	999	999	999	999	999	999	999	999	999	0	0	0	1	999	999	999
565	101	0	0	0	0	0	2	3	1	1	5	2	1	3	1	0	0	1	0	1	4	4	3	4	4	4	4	4	999	999	999	999	999	999	999	999	999	999	0	1	0	1	999	999	999
566	101	1	0	0	0	0	5	2	7	2	3	3	1	1	1	0	1	1	0	1	4	4	3	3	4	3	4	4	999	999	999	999	999	999	999	999	999	999	1	4	1	0	999	999	999
567	101	0	3	0	0	0	3	3	2	1	3	2	1	4	1	0	1	1	0	0	4	4	4	4	4	4	3	2	999	999	999	999	999	999	999	999	999	999	0	2	0	1	999	999	999
568	101	0	0	0	0	0	5	2	5	3	4	2	2	4	0	1	1	1	1	1	4	4	4	4	4	1	4	3	999	999	999	999	999	999	999	999	999	999	0	4	1	0	999	999	999
569	101	1	0	0	0	0	5	3	1	3	3	2	2	2	1	1	1	1	0	1	4	4	4	4	4	3	5	4	999	999	999	999	999	999	999	999	999	999	0	4	0	1	999	999	999
570	101	1	0	0	0	0	4	3	1	4	3	3	3	4	0	1	1	0	1	1	3	4	1	2	4	2	4	3	999	999	999	999	999	999	999	999	999	999	0	3	0	1	999	999	999
571	101	0	1	0	1	1	6	2	5	3	5	1	2	3	1	1	0	1	0	1	4	4	2	2	1	2	2	2	999	999	999	999	999	999	999	999	999	999	0	5	1	0	999	999	999
572	101	0	3	3	3	3	6	1	2	5	4	2	4	1	1	1	9999	1	1	1	4	3	3	3	3	3	5	3	999	999	999	999	999	999	999	999	999	999	0	5	0	0	999	999	999
573	101	0	0	0	0	0	3	3	1	3	4	2	2	3	1	1	1	1	1	1	4	3	3	3	4	4	5	4	999	999	999	999	999	999	999	999	999	999	0	2	0	1	999	999	999
574	101	0	0	0	0	1	2	3	1	1	3	1	1	4	1	1	1	1	1	1	4	3	4	4	4	4	3	5	999	999	999	999	999	999	999	999	999	999	0	1	0	1	999	999	999
575	101	0	0	0	0	0	5	2	2	2	5	2	1	4	1	1	1	1	1	1	4	4	3	4	3	4	5	4	999	999	999	999	999	999	999	999	999	999	0	4	1	0	999	999	999
576	101	1	0	0	0	0	9999	2	6	1	4	1	1	3	1	1	1	0	0	1	4	4	3	4	4	3	4	5	999	999	999	999	999	999	999	999	999	999	0	9999	1	0	999	999	999
577	101	0	0	0	0	0	5	3	1	2	5	2	1	4	1	1	1	1	0	1	4	4	4	4	4	4	5	5	999	999	999	999	999	999	999	999	999	999	0	4	0	1	999	999	999
578	101	0	1	0	0	1	1	2	4	5	4	2	4	4	1	1	1	1	0	1	4	4	2	4	4	2	3	4	999	999	999	999	999	999	999	999	999	999	0	0	1	0	999	999	999
579	101	0	0	0	0	0	3	2	5	3	5	2	2	4	1	0	1	1	1	1	4	4	2	4	4	4	2	5	999	999	999	999	999	999	999	999	999	999	0	2	1	0	999	999	999
580	101	1	0	0	0	0	6	3	6	1	5	1	1	3	1	1	1	1	1	1	4	4	4	4	4	4	1	3	999	999	999	999	999	999	999	999	999	999	0	5	0	1	999	999	999
581	101	1	0	0	0	0	5	2	1	3	4	2	2	4	1	0	1	1	1	1	4	3	4	4	3	4	5	5	999	999	999	999	999	999	999	999	999	999	0	4	1	0	999	999	999
582	101	0	2	0	2	2	9999	9999	2	4	4	2	3	4	1	1	1	1	0	1	4	4	4	4	4	4	2	2	999	999	999	999	999	999	999	999	999	999	0	9999	9999	9999	999	999	999
583	101	1	3	0	3	3	5	2	2	3	4	3	2	3	1	1	0	1	0	1	4	4	1	3	3	3	5	4	999	999	999	999	999	999	999	999	999	999	0	4	1	0	999	999	999
584	101	1	1	1	1	2	3	3	1	5	5	3	4	4	1	1	1	1	1	1	4	4	2	3	4	4	4	3	999	999	999	999	999	999	999	999	999	999	0	2	0	1	999	999	999
585	101	0	1	1	1	0	4	3	2	3	3	3	2	3	0	0	0	1	0	0	4	4	1	4	4	2	3	2	999	999	999	999	999	999	999	999	999	999	0	3	0	1	999	999	999
586	101	0	0	1	0	0	6	3	6	3	4	3	2	4	1	0	0	1	1	1	4	4	4	4	4	3	2	3	999	999	999	999	999	999	999	999	999	999	0	5	0	1	999	999	999
587	101	0	0	0	0	0	4	1	2	3	4	2	2	4	1	1	1	0	0	1	4	4	2	4	4	4	3	3	999	999	999	999	999	999	999	999	999	999	0	3	0	0	999	999	999
588	101	0	2	2	2	9999	2	3	1	5	5	4	4	5	1	0	1	1	0	1	4	4	4	4	3	4	2	1	999	999	999	999	999	999	999	999	999	999	0	1	0	1	999	999	999
589	101	1	0	0	0	0	6	1	3	5	4	4	4	4	1	1	1	9999	1	1	3	3	2	3	1	1	3	3	999	999	999	999	999	999	999	999	999	999	0	5	0	0	999	999	999
590	101	0	0	0	0	0	5	2	1	2	4	2	1	5	1	1	1	1	0	1	4	4	4	2	4	3	5	4	999	999	999	999	999	999	999	999	999	999	0	4	1	0	999	999	999
591	101	0	0	0	0	0	3	2	5	3	9999	1	2	3	1	1	1	1	1	1	4	4	4	4	4	4	4	3	999	999	999	999	999	999	999	999	999	999	0	2	1	0	999	999	999
592	101	1	0	0	0	0	1	3	1	5	2	1	4	3	1	0	0	1	0	1	4	4	1	3	3	1	5	5	999	999	999	999	999	999	999	999	999	999	0	0	0	1	999	999	999
593	101	1	1	0	1	0	3	3	1	2	5	1	1	3	1	1	0	1	1	1	4	4	4	4	4	1	3	4	999	999	999	999	999	999	999	999	999	999	0	2	0	1	999	999	999
594	101	1	0	0	0	0	6	3	6	1	4	1	1	1	1	1	0	1	1	0	4	4	4	3	4	4	5	5	999	999	999	999	999	999	999	999	999	999	0	5	0	1	999	999	999
595	101	0	0	0	0	0	6	3	5	3	4	1	2	3	1	1	1	1	0	1	4	4	4	4	4	4	2	3	999	999	999	999	999	999	999	999	999	999	0	5	0	1	999	999	999
596	101	1	0	0	0	0	2	2	2	3	3	2	2	4	1	1	1	1	0	0	4	3	1	1	4	4	4	3	999	999	999	999	999	999	999	999	999	999	0	1	1	0	999	999	999
597	101	1	0	0	0	0	4	3	1	1	5	1	1	4	0	0	0	0	0	1	4	4	1	4	4	4	5	5	999	999	999	999	999	999	999	999	999	999	0	3	0	1	999	999	999
598	101	0	0	0	0	0	1	3	4	4	3	2	3	3	1	1	1	1	0	1	4	4	4	2	4	4	3	5	999	999	999	999	999	999	999	999	999	999	0	0	0	1	999	999	999
599	101	1	0	0	0	0	6	3	6	6	4	4	5	4	1	1	0	1	1	1	3	2	1	4	2	2	2	4	999	999	999	999	999	999	999	999	999	999	0	5	0	1	999	999	999
600	101	1	1	0	1	1	3	3	2	3	3	3	2	4	1	1	1	1	0	1	4	4	3	3	4	4	4	3	999	999	999	999	999	999	999	999	999	999	0	2	0	1	999	999	999
601	101	1	0	0	1	0	4	2	3	9999	4	3	9999	3	0	0	0	0	0	1	3	2	1	2	3	2	2	2	999	999	999	999	999	999	999	999	999	999	0	3	1	0	999	999	999
602	101	1	0	0	0	0	6	3	6	5	4	2	4	3	1	1	1	1	1	1	4	4	3	4	4	4	4	5	999	999	999	999	999	999	999	999	999	999	0	5	0	1	999	999	999
603	101	0	0	0	0	0	6	1	6	3	5	4	2	4	1	0	0	0	1	0	4	4	4	4	4	4	3	5	999	999	999	999	999	999	999	999	999	999	0	5	0	0	999	999	999
604	101	0	1	1	0	2	6	2	6	1	5	1	1	1	1	1	1	1	1	1	4	4	4	4	4	4	4	3	999	999	999	999	999	999	999	999	999	999	0	5	1	0	999	999	999
605	101	1	0	0	0	1	1	3	4	2	4	2	1	4	1	0	1	1	1	1	4	4	3	3	3	3	4	3	999	999	999	999	999	999	999	999	999	999	0	0	0	1	999	999	999
606	101	1	1	0	0	1	6	2	6	1	4	2	1	4	1	0	1	1	0	1	4	4	2	4	4	4	3	3	999	999	999	999	999	999	999	999	999	999	0	5	1	0	999	999	999
607	101	0	2	2	2	2	4	3	7	4	4	3	3	3	0	0	0	0	0	0	4	3	2	3	3	3	2	2	999	999	999	999	999	999	999	999	999	999	1	3	0	1	999	999	999
608	101	0	0	0	0	0	4	2	2	3	5	5	2	5	1	1	1	1	1	1	4	4	4	4	4	4	4	4	999	999	999	999	999	999	999	999	999	999	0	3	1	0	999	999	999
609	101	0	1	0	0	0	2	3	1	4	5	2	3	4	1	0	1	1	0	1	4	4	3	2	4	3	3	3	999	999	999	999	999	999	999	999	999	999	0	1	0	1	999	999	999
610	101	0	0	0	0	1	2	3	1	2	3	2	1	3	1	1	1	1	1	1	4	4	2	4	4	2	4	4	999	999	999	999	999	999	999	999	999	999	0	1	0	1	999	999	999
611	101	0	0	0	0	0	9999	3	2	3	4	2	2	3	1	0	0	0	0	1	4	4	3	4	4	2	3	3	999	999	999	999	999	999	999	999	999	999	0	9999	0	1	999	999	999
612	101	1	0	0	0	0	6	3	6	2	5	3	1	4	1	1	1	1	0	1	4	4	4	4	4	4	5	4	999	999	999	999	999	999	999	999	999	999	0	5	0	1	999	999	999
613	101	1	0	0	0	0	6	2	6	2	2	1	1	1	1	1	1	1	0	1	4	4	3	4	4	4	4	3	999	999	999	999	999	999	999	999	999	999	0	5	1	0	999	999	999
614	101	1	0	0	0	0	4	2	3	3	4	1	2	4	0	0	1	0	0	1	4	1	1	1	1	1	5	5	999	999	999	999	999	999	999	999	999	999	0	3	1	0	999	999	999
615	101	0	1	1	0	1	5	3	2	2	4	2	1	3	1	0	1	1	0	1	4	4	3	4	4	3	3	3	999	999	999	999	999	999	999	999	999	999	0	4	0	1	999	999	999
616	101	1	0	0	0	0	4	3	3	4	3	3	3	4	1	1	1	1	1	1	4	4	3	4	4	4	3	3	999	999	999	999	999	999	999	999	999	999	0	3	0	1	999	999	999
617	101	1	0	0	0	0	6	2	2	9999	5	9999	9999	9999	1	1	1	1	1	1	4	4	2	2	4	3	4	5	999	999	999	999	999	999	999	999	999	999	0	5	1	0	999	999	999
618	101	1	0	0	0	0	9999	2	3	4	4	4	3	3	0	0	0	0	0	0	3	3	3	4	3	2	2	4	999	999	999	999	999	999	999	999	999	999	0	9999	1	0	999	999	999
619	101	0	0	0	0	0	6	3	6	3	4	1	2	3	1	1	0	1	0	1	4	4	2	4	4	4	2	3	999	999	999	999	999	999	999	999	999	999	0	5	0	1	999	999	999
620	101	0	0	0	0	1	3	3	2	4	3	2	3	3	1	1	1	1	1	1	4	4	4	4	4	4	3	5	999	999	999	999	999	999	999	999	999	999	0	2	0	1	999	999	999
621	101	0	1	0	3	0	4	2	1	3	9999	1	2	9999	1	1	1	1	0	1	4	4	4	4	4	4	5	3	999	999	999	999	999	999	999	999	999	999	0	3	1	0	999	999	999
622	101	1	1	0	0	0	3	3	2	4	3	2	3	3	0	0	1	1	0	1	4	4	2	1	3	1	3	2	999	999	999	999	999	999	999	999	999	999	0	2	0	1	999	999	999
623	101	0	0	0	0	0	5	3	5	3	5	3	2	4	1	1	1	1	1	1	4	4	4	4	4	4	4	4	999	999	999	999	999	999	999	999	999	999	0	4	0	1	999	999	999
624	101	0	1	0	0	1	6	1	6	1	5	1	1	4	1	0	1	1	0	1	4	4	1	4	3	9999	4	3	999	999	999	999	999	999	999	999	999	999	0	5	0	0	999	999	999
625	101	1	0	0	0	0	4	2	3	4	4	2	3	4	1	1	1	0	0	1	4	4	1	2	4	1	4	3	999	999	999	999	999	999	999	999	999	999	0	3	1	0	999	999	999
626	101	0	0	0	0	0	1	3	4	2	5	3	1	4	1	1	1	1	1	1	4	4	2	1	4	4	4	5	999	999	999	999	999	999	999	999	999	999	0	0	0	1	999	999	999
627	101	1	0	0	0	0	2	3	1	4	4	3	3	2	1	0	0	1	0	1	4	4	3	3	4	3	3	4	999	999	999	999	999	999	999	999	999	999	0	1	0	1	999	999	999
628	101	0	1	1	0	0	5	2	5	1	4	2	1	3	0	0	1	1	1	1	4	4	4	2	3	4	3	3	999	999	999	999	999	999	999	999	999	999	0	4	1	0	999	999	999
629	101	0	0	0	0	0	6	2	6	4	4	2	3	3	1	1	1	1	1	0	4	4	2	1	3	3	4	3	999	999	999	999	999	999	999	999	999	999	0	5	1	0	999	999	999
630	101	0	3	3	3	3	5	2	7	1	4	2	1	3	1	1	1	1	1	1	3	4	3	3	3	4	2	3	999	999	999	999	999	999	999	999	999	999	1	4	1	0	999	999	999
631	101	0	0	0	0	0	3	1	3	5	4	4	4	3	1	1	1	1	1	1	4	3	4	2	4	4	4	3	999	999	999	999	999	999	999	999	999	999	0	2	0	0	999	999	999
632	101	0	0	0	0	0	3	2	1	2	4	2	1	4	1	1	0	1	0	1	4	3	1	3	3	3	1	3	999	999	999	999	999	999	999	999	999	999	0	2	1	0	999	999	999
633	101	1	0	0	0	0	1	3	2	5	3	2	4	4	1	1	1	1	0	1	4	4	2	2	4	4	4	4	999	999	999	999	999	999	999	999	999	999	0	0	0	1	999	999	999
634	101	1	0	0	0	0	2	3	7	3	3	3	2	1	1	0	0	1	0	1	4	4	2	3	4	4	5	3	999	999	999	999	999	999	999	999	999	999	1	1	0	1	999	999	999
635	101	0	0	0	0	0	4	2	5	4	4	4	3	4	1	1	1	1	1	1	4	3	3	4	4	3	3	4	999	999	999	999	999	999	999	999	999	999	0	3	1	0	999	999	999
636	101	0	0	0	0	0	2	3	1	2	4	2	1	4	1	1	1	1	1	1	4	4	1	4	4	4	4	5	999	999	999	999	999	999	999	999	999	999	0	1	0	1	999	999	999
637	101	1	0	0	0	1	2	3	4	2	4	1	1	4	1	1	1	1	1	1	4	4	2	3	4	4	4	3	999	999	999	999	999	999	999	999	999	999	0	1	0	1	999	999	999
638	101	0	0	0	0	0	3	3	1	5	2	3	4	3	1	1	1	1	0	1	4	4	4	4	4	4	2	3	999	999	999	999	999	999	999	999	999	999	0	2	0	1	999	999	999
639	101	0	0	0	0	0	5	2	6	3	3	3	2	4	0	0	1	0	0	1	4	3	1	1	3	2	2	4	999	999	999	999	999	999	999	999	999	999	0	4	1	0	999	999	999
640	101	1	0	0	0	0	6	1	7	5	4	2	4	4	1	0	1	1	1	1	4	2	3	1	1	1	2	4	999	999	999	999	999	999	999	999	999	999	1	5	0	0	999	999	999
641	101	1	0	0	0	3	2	2	3	1	5	3	1	3	1	1	0	1	0	1	4	4	2	2	4	4	2	3	999	999	999	999	999	999	999	999	999	999	0	1	1	0	999	999	999
642	101	1	0	0	0	0	3	3	2	4	4	3	3	3	1	1	1	1	0	1	4	4	3	3	4	4	9999	3	999	999	999	999	999	999	999	999	999	999	0	2	0	1	999	999	999
643	101	0	0	0	0	0	4	2	2	1	4	3	1	3	1	1	1	1	1	1	4	4	3	2	3	3	4	3	999	999	999	999	999	999	999	999	999	999	0	3	1	0	999	999	999
644	101	0	0	0	0	0	5	3	1	1	5	1	1	9999	1	1	9999	1	1	1	4	4	4	2	4	2	5	3	999	999	999	999	999	999	999	999	999	999	0	4	0	1	999	999	999
645	101	0	1	0	0	0	5	2	5	4	5	3	3	4	1	1	1	1	1	1	4	4	4	4	4	4	5	4	999	999	999	999	999	999	999	999	999	999	0	4	1	0	999	999	999
646	101	0	0	0	0	0	1	3	4	1	4	2	1	1	1	1	1	1	0	1	4	4	1	3	3	4	2	3	999	999	999	999	999	999	999	999	999	999	0	0	0	1	999	999	999
647	101	0	1	1	1	1	6	1	6	1	4	1	1	3	1	1	0	1	0	1	4	4	4	4	4	3	2	1	999	999	999	999	999	999	999	999	999	999	0	5	0	0	999	999	999
648	101	1	0	0	0	0	5	2	6	1	1	1	1	2	1	1	1	1	1	1	4	4	2	2	4	2	5	4	999	999	999	999	999	999	999	999	999	999	0	4	1	0	999	999	999
649	101	1	1	1	0	1	2	2	3	4	5	3	3	4	1	1	1	0	1	1	4	4	1	2	2	1	4	3	999	999	999	999	999	999	999	999	999	999	0	1	1	0	999	999	999
650	101	0	0	0	0	0	6	2	5	3	4	2	2	3	1	1	1	1	1	1	4	4	1	3	3	4	2	3	999	999	999	999	999	999	999	999	999	999	0	5	1	0	999	999	999
651	101	1	1	1	1	1	5	2	1	3	3	1	2	3	1	1	1	9999	1	1	4	2	2	2	2	3	5	1	999	999	999	999	999	999	999	999	999	999	0	4	1	0	999	999	999
652	101	1	0	0	0	0	2	2	3	5	4	3	4	3	1	1	1	1	0	1	4	4	1	3	3	3	2	3	999	999	999	999	999	999	999	999	999	999	0	1	1	0	999	999	999
653	101	0	0	0	0	0	5	1	2	4	5	2	3	3	1	0	0	1	1	0	4	3	2	4	3	3	5	3	999	999	999	999	999	999	999	999	999	999	0	4	0	0	999	999	999
654	101	0	9999	9999	9999	9999	6	1	6	9999	2	4	9999	5	1	1	0	1	1	0	3	4	4	4	4	4	9999	5	999	999	999	999	999	999	999	999	999	999	0	5	0	0	999	999	999
655	101	0	0	0	0	0	6	2	6	4	4	1	3	2	1	1	1	1	1	1	4	4	3	3	4	2	4	3	999	999	999	999	999	999	999	999	999	999	0	5	1	0	999	999	999
656	101	1	3	3	1	2	4	3	9999	3	5	4	2	3	1	1	1	0	0	1	4	4	4	4	4	2	1	2	999	999	999	999	999	999	999	999	999	999	9999	3	0	1	999	999	999
657	101	0	0	0	0	0	6	1	5	4	3	3	3	4	1	1	0	1	0	1	4	4	2	2	4	4	2	5	999	999	999	999	999	999	999	999	999	999	0	5	0	0	999	999	999
658	101	0	0	0	0	0	2	3	2	3	4	2	2	4	0	0	1	0	1	0	4	4	1	2	4	4	2	3	999	999	999	999	999	999	999	999	999	999	0	1	0	1	999	999	999
659	101	0	1	1	1	0	5	2	5	4	5	4	3	3	1	0	0	0	0	1	4	4	4	3	4	2	3	2	999	999	999	999	999	999	999	999	999	999	0	4	1	0	999	999	999
660	101	1	0	0	0	0	2	3	1	2	5	3	1	3	1	1	1	0	0	1	4	4	3	4	4	4	5	5	999	999	999	999	999	999	999	999	999	999	0	1	0	1	999	999	999
661	101	1	0	0	0	0	2	2	3	4	5	4	3	3	1	1	1	1	0	1	4	4	4	4	4	4	4	3	999	999	999	999	999	999	999	999	999	999	0	1	1	0	999	999	999
662	101	0	0	0	0	0	3	3	1	4	4	2	3	4	1	1	1	1	0	1	4	4	4	4	4	4	5	2	999	999	999	999	999	999	999	999	999	999	0	2	0	1	999	999	999
663	101	0	1	1	1	1	2	3	2	2	4	3	1	4	1	1	1	1	0	1	4	4	4	4	4	4	4	2	999	999	999	999	999	999	999	999	999	999	0	1	0	1	999	999	999
664	101	0	1	1	1	0	6	2	3	3	5	3	2	2	1	1	1	1	1	1	4	4	4	4	2	2	4	3	999	999	999	999	999	999	999	999	999	999	0	5	1	0	999	999	999
665	101	0	0	1	1	1	3	3	2	2	3	2	1	2	1	1	1	1	0	1	4	4	3	4	4	4	4	4	999	999	999	999	999	999	999	999	999	999	0	2	0	1	999	999	999
666	101	0	0	0	0	0	5	2	3	9999	5	1	9999	4	1	1	1	1	0	1	4	4	1	1	1	1	3	3	999	999	999	999	999	999	999	999	999	999	0	4	1	0	999	999	999
667	101	1	0	0	0	0	3	3	1	2	4	2	1	3	1	1	1	1	0	1	4	4	4	4	4	4	5	3	999	999	999	999	999	999	999	999	999	999	0	2	0	1	999	999	999
668	101	0	1	0	0	0	5	2	6	4	5	3	3	4	1	0	1	1	0	1	4	4	3	4	4	1	3	2	999	999	999	999	999	999	999	999	999	999	0	4	1	0	999	999	999
669	101	1	0	0	0	0	5	3	1	2	4	2	1	2	1	0	0	1	1	1	4	4	3	3	4	4	4	5	999	999	999	999	999	999	999	999	999	999	0	4	0	1	999	999	999
670	101	0	0	0	0	0	4	2	2	2	2	1	1	2	0	0	9999	0	0	0	4	1	1	2	2	1	4	4	999	999	999	999	999	999	999	999	999	999	0	3	1	0	999	999	999
671	101	0	0	0	0	1	4	3	1	4	4	3	3	3	1	1	1	1	0	1	4	4	4	4	4	3	3	3	999	999	999	999	999	999	999	999	999	999	0	3	0	1	999	999	999
672	101	1	2	2	1	1	2	3	4	3	4	3	2	3	1	1	1	1	0	1	4	4	3	4	4	4	3	3	999	999	999	999	999	999	999	999	999	999	0	1	0	1	999	999	999
673	101	0	0	0	0	0	4	2	5	3	5	5	2	3	1	1	1	1	1	1	4	4	4	4	4	4	4	5	999	999	999	999	999	999	999	999	999	999	0	3	1	0	999	999	999
674	101	1	1	0	1	1	1	3	4	3	4	3	2	3	1	1	1	1	1	1	4	4	3	2	2	2	4	4	999	999	999	999	999	999	999	999	999	999	0	0	0	1	999	999	999
675	101	0	0	0	0	0	3	3	5	2	4	2	1	3	1	1	0	1	0	1	4	4	3	4	4	3	4	3	999	999	999	999	999	999	999	999	999	999	0	2	0	1	999	999	999
676	101	1	0	0	0	0	2	3	1	4	4	3	3	4	1	1	1	1	1	1	4	4	3	3	3	3	4	4	999	999	999	999	999	999	999	999	999	999	0	1	0	1	999	999	999
677	101	1	0	0	0	0	5	3	6	3	3	1	2	4	1	1	0	1	0	1	4	4	1	2	4	3	4	4	999	999	999	999	999	999	999	999	999	999	0	4	0	1	999	999	999
678	101	0	0	0	0	0	3	3	2	4	3	2	3	3	1	1	1	1	1	1	4	4	2	3	4	2	4	4	999	999	999	999	999	999	999	999	999	999	0	2	0	1	999	999	999
679	101	1	0	0	0	0	2	3	2	2	4	2	1	3	1	1	1	1	0	1	4	4	3	3	3	4	5	4	999	999	999	999	999	999	999	999	999	999	0	1	0	1	999	999	999
680	101	0	0	0	0	0	2	3	1	2	3	2	1	3	1	1	1	1	0	1	4	4	3	3	4	4	3	3	999	999	999	999	999	999	999	999	999	999	0	1	0	1	999	999	999
681	101	1	3	3	1	0	2	2	3	5	4	5	4	3	1	1	1	1	1	1	4	4	2	2	4	4	5	3	999	999	999	999	999	999	999	999	999	999	0	1	1	0	999	999	999
682	101	0	0	1	1	1	6	2	6	5	5	3	4	5	1	0	0	0	0	0	4	4	4	4	4	4	4	3	999	999	999	999	999	999	999	999	999	999	0	5	1	0	999	999	999
683	101	0	1	0	1	0	2	3	4	2	2	2	1	3	1	1	1	1	1	1	4	4	2	4	4	3	4	3	999	999	999	999	999	999	999	999	999	999	0	1	0	1	999	999	999
684	101	0	0	0	0	0	5	3	6	4	5	1	3	3	0	0	1	1	0	1	4	4	4	4	4	2	5	4	999	999	999	999	999	999	999	999	999	999	0	4	0	1	999	999	999
685	101	0	3	3	3	0	5	3	1	9999	5	2	9999	3	1	0	0	0	0	0	4	4	4	4	4	4	2	3	999	999	999	999	999	999	999	999	999	999	0	4	0	1	999	999	999
686	101	1	0	0	0	0	6	2	6	1	3	1	1	2	0	1	1	1	0	1	4	4	4	3	3	4	4	5	999	999	999	999	999	999	999	999	999	999	0	5	1	0	999	999	999
687	101	1	1	0	1	1	1	3	4	3	4	3	2	4	1	1	1	1	1	1	4	4	3	4	4	4	4	3	999	999	999	999	999	999	999	999	999	999	0	0	0	1	999	999	999
688	101	0	0	0	0	0	6	2	5	3	5	2	2	4	1	1	1	1	1	1	4	4	4	4	4	4	4	3	999	999	999	999	999	999	999	999	999	999	0	5	1	0	999	999	999
689	101	0	0	0	0	0	3	3	2	1	5	3	1	4	1	0	1	1	0	1	4	4	1	4	4	4	5	3	999	999	999	999	999	999	999	999	999	999	0	2	0	1	999	999	999
690	101	0	0	0	0	0	5	2	5	3	4	2	2	4	0	0	0	0	0	0	4	1	1	2	1	1	4	3	999	999	999	999	999	999	999	999	999	999	0	4	1	0	999	999	999
691	101	1	0	0	0	0	5	2	3	4	5	3	3	5	1	0	0	0	0	0	4	4	2	4	2	1	3	3	999	999	999	999	999	999	999	999	999	999	0	4	1	0	999	999	999
692	101	0	0	0	0	0	3	2	2	4	3	3	3	3	0	1	1	1	0	1	4	4	2	4	4	4	4	3	999	999	999	999	999	999	999	999	999	999	0	2	1	0	999	999	999
693	101	1	0	0	0	0	5	2	2	1	5	3	1	4	1	1	1	1	0	1	4	4	2	2	4	2	4	4	999	999	999	999	999	999	999	999	999	999	0	4	1	0	999	999	999
694	101	1	1	0	1	1	1	3	4	5	5	2	4	3	1	1	0	0	0	1	4	3	1	3	3	3	2	2	999	999	999	999	999	999	999	999	999	999	0	0	0	1	999	999	999
695	101	0	0	0	0	0	3	3	1	3	1	1	2	1	1	0	1	0	0	0	4	4	4	4	4	4	5	5	999	999	999	999	999	999	999	999	999	999	0	2	0	1	999	999	999
696	101	1	0	0	0	0	2	2	3	4	5	3	3	4	1	1	1	0	0	1	4	4	3	2	4	4	3	3	999	999	999	999	999	999	999	999	999	999	0	1	1	0	999	999	999
697	101	1	0	0	0	0	6	1	6	3	5	3	2	4	1	1	1	1	0	1	4	4	4	4	4	3	2	4	999	999	999	999	999	999	999	999	999	999	0	5	0	0	999	999	999
698	101	0	0	0	0	0	4	3	5	4	5	3	3	3	1	1	1	1	1	1	4	4	4	3	4	4	4	5	999	999	999	999	999	999	999	999	999	999	0	3	0	1	999	999	999
699	101	1	0	0	0	1	2	3	2	4	4	2	3	4	1	0	1	1	0	1	4	4	2	2	2	4	5	3	999	999	999	999	999	999	999	999	999	999	0	1	0	1	999	999	999
700	101	0	0	0	0	0	4	2	7	3	4	1	2	4	1	1	0	9999	1	1	4	4	4	4	4	4	5	5	999	999	999	999	999	999	999	999	999	999	1	3	1	0	999	999	999
701	101	0	0	0	0	0	3	3	1	2	5	3	1	4	1	1	1	1	0	1	4	4	2	3	3	3	4	3	999	999	999	999	999	999	999	999	999	999	0	2	0	1	999	999	999
702	101	1	0	0	0	0	3	2	1	2	5	3	1	4	0	0	1	0	0	0	4	4	3	4	4	4	4	5	999	999	999	999	999	999	999	999	999	999	0	2	1	0	999	999	999
703	101	0	0	0	0	1	6	3	6	1	4	1	1	4	0	0	0	0	0	0	4	4	2	3	3	2	4	3	999	999	999	999	999	999	999	999	999	999	0	5	0	1	999	999	999
704	101	1	0	0	0	0	4	2	2	3	4	2	2	3	1	1	1	1	1	1	4	4	2	2	2	2	5	5	999	999	999	999	999	999	999	999	999	999	0	3	1	0	999	999	999
705	101	1	0	0	0	0	5	2	2	9999	3	1	9999	3	1	1	1	1	0	1	3	1	1	1	2	2	3	4	999	999	999	999	999	999	999	999	999	999	0	4	1	0	999	999	999
706	101	0	1	1	1	0	5	3	2	3	4	3	2	2	0	1	0	0	0	1	4	3	1	2	4	3	4	3	999	999	999	999	999	999	999	999	999	999	0	4	0	1	999	999	999
707	101	1	0	0	0	0	5	3	1	2	4	2	1	4	1	1	1	1	1	1	4	4	1	2	2	1	3	4	999	999	999	999	999	999	999	999	999	999	0	4	0	1	999	999	999
708	101	1	0	0	0	0	4	3	1	3	4	2	2	3	0	0	0	0	0	1	4	4	4	4	4	4	3	3	999	999	999	999	999	999	999	999	999	999	0	3	0	1	999	999	999
709	101	0	0	0	0	0	3	3	5	1	2	1	1	2	1	1	1	1	1	1	4	4	4	4	4	4	2	3	999	999	999	999	999	999	999	999	999	999	0	2	0	1	999	999	999
710	101	0	1	1	0	1	4	2	5	4	4	4	3	4	1	1	1	1	1	1	4	4	4	4	4	4	2	2	999	999	999	999	999	999	999	999	999	999	0	3	1	0	999	999	999
711	101	0	0	0	0	0	6	2	6	2	4	4	1	5	1	1	1	1	1	1	4	4	3	4	4	2	2	5	999	999	999	999	999	999	999	999	999	999	0	5	1	0	999	999	999
712	101	1	0	0	0	0	4	3	1	2	5	3	1	3	1	1	0	1	0	1	4	4	3	4	4	4	4	4	999	999	999	999	999	999	999	999	999	999	0	3	0	1	999	999	999
713	101	1	0	1	0	1	2	3	1	1	3	1	1	3	1	1	1	1	0	1	4	4	2	2	3	2	4	4	999	999	999	999	999	999	999	999	999	999	0	1	0	1	999	999	999
714	101	0	0	0	0	0	3	2	5	1	5	1	1	4	1	1	1	1	1	1	4	4	4	2	4	4	4	5	999	999	999	999	999	999	999	999	999	999	0	2	1	0	999	999	999
715	101	0	0	0	0	0	3	2	1	5	5	4	4	5	1	0	1	0	0	0	4	2	1	1	4	2	3	1	999	999	999	999	999	999	999	999	999	999	0	2	1	0	999	999	999
716	101	0	0	0	0	0	5	3	6	2	4	1	1	1	1	0	0	0	0	0	4	4	1	4	4	4	5	5	999	999	999	999	999	999	999	999	999	999	0	4	0	1	999	999	999
717	101	0	3	0	0	0	6	1	6	4	5	5	3	4	1	1	1	1	1	1	4	4	4	4	4	4	3	5	999	999	999	999	999	999	999	999	999	999	0	5	0	0	999	999	999
718	101	0	2	2	0	2	3	1	3	9999	5	5	9999	5	1	1	0	1	1	0	4	4	3	4	4	4	4	3	999	999	999	999	999	999	999	999	999	999	0	2	0	0	999	999	999
719	101	1	0	1	0	0	9999	3	2	3	5	3	2	4	1	1	1	1	1	1	4	4	2	2	3	3	2	4	999	999	999	999	999	999	999	999	999	999	0	9999	0	1	999	999	999
720	101	0	0	0	0	0	5	3	1	2	4	2	1	3	0	0	1	0	0	1	4	4	4	4	3	1	3	2	999	999	999	999	999	999	999	999	999	999	0	4	0	1	999	999	999
721	101	0	0	0	0	0	2	3	1	4	5	3	3	4	1	1	0	1	0	1	4	4	2	4	4	2	4	3	999	999	999	999	999	999	999	999	999	999	0	1	0	1	999	999	999
722	101	0	0	0	0	0	6	3	1	3	4	1	2	3	0	0	1	1	0	0	4	2	1	1	2	1	5	4	999	999	999	999	999	999	999	999	999	999	0	5	0	1	999	999	999
723	101	0	0	0	0	0	5	2	2	4	4	3	3	3	1	1	1	1	0	1	4	4	4	4	4	4	5	5	999	999	999	999	999	999	999	999	999	999	0	4	1	0	999	999	999
724	101	1	0	0	0	0	4	2	2	2	5	3	1	3	1	0	0	0	0	0	3	3	2	3	3	3	4	3	999	999	999	999	999	999	999	999	999	999	0	3	1	0	999	999	999
725	101	0	0	0	0	0	4	2	2	3	4	2	2	1	1	1	1	1	0	1	4	4	4	4	4	4	4	3	999	999	999	999	999	999	999	999	999	999	0	3	1	0	999	999	999
726	101	0	1	0	1	1	6	2	6	4	4	1	3	3	1	1	0	1	1	0	4	4	4	1	4	3	3	2	999	999	999	999	999	999	999	999	999	999	0	5	1	0	999	999	999
727	101	0	1	0	0	0	5	2	2	4	4	3	3	4	1	1	1	1	0	1	4	4	3	3	4	4	3	3	999	999	999	999	999	999	999	999	999	999	0	4	1	0	999	999	999
728	101	1	0	0	0	0	6	2	3	4	3	3	3	9999	0	1	1	1	0	0	3	2	2	1	1	2	4	5	999	999	999	999	999	999	999	999	999	999	0	5	1	0	999	999	999
729	101	1	3	3	3	3	4	3	2	5	5	3	4	3	1	1	1	1	1	1	4	4	3	4	4	4	4	1	999	999	999	999	999	999	999	999	999	999	0	3	0	1	999	999	999
730	101	0	0	1	0	0	6	1	6	4	5	3	3	4	1	1	1	1	0	1	4	4	2	4	4	4	3	3	999	999	999	999	999	999	999	999	999	999	0	5	0	0	999	999	999
731	101	0	0	0	0	0	6	2	5	1	3	2	1	2	1	0	0	0	1	1	4	4	2	4	4	2	3	3	999	999	999	999	999	999	999	999	999	999	0	5	1	0	999	999	999
732	101	0	0	0	0	0	6	2	5	4	5	3	3	3	1	1	0	1	1	1	4	4	2	3	3	4	5	4	999	999	999	999	999	999	999	999	999	999	0	5	1	0	999	999	999
733	101	0	1	1	1	1	4	2	2	3	4	2	2	3	1	1	1	1	1	1	4	4	2	3	4	4	2	3	999	999	999	999	999	999	999	999	999	999	0	3	1	0	999	999	999
734	101	0	1	1	0	0	2	2	2	1	4	1	1	3	0	0	0	0	0	0	4	3	1	3	3	3	4	3	999	999	999	999	999	999	999	999	999	999	0	1	1	0	999	999	999
735	101	1	3	3	3	1	2	3	1	4	4	3	3	4	1	1	0	0	0	1	4	4	4	3	4	3	3	1	999	999	999	999	999	999	999	999	999	999	0	1	0	1	999	999	999
736	101	0	1	1	1	1	5	2	2	3	4	2	2	4	1	1	1	1	1	1	4	4	4	3	4	4	2	3	999	999	999	999	999	999	999	999	999	999	0	4	1	0	999	999	999
737	101	1	0	0	0	0	5	2	1	3	4	1	2	3	0	0	1	0	0	1	4	4	2	3	4	4	5	5	999	999	999	999	999	999	999	999	999	999	0	4	1	0	999	999	999
738	101	0	0	0	0	0	3	2	5	1	4	1	1	3	1	1	1	1	1	1	4	4	1	4	4	4	5	4	999	999	999	999	999	999	999	999	999	999	0	2	1	0	999	999	999
739	101	0	0	0	0	0	4	2	5	3	4	2	2	3	1	1	1	0	0	1	4	4	4	4	4	4	3	4	999	999	999	999	999	999	999	999	999	999	0	3	1	0	999	999	999
740	101	1	0	0	0	0	6	2	6	1	5	4	1	3	1	1	1	1	1	1	4	4	4	4	4	4	4	5	999	999	999	999	999	999	999	999	999	999	0	5	1	0	999	999	999
741	101	0	0	0	0	0	2	3	2	4	5	3	3	4	1	0	1	1	0	1	4	4	3	3	4	4	5	4	999	999	999	999	999	999	999	999	999	999	0	1	0	1	999	999	999
742	101	1	1	0	0	1	1	3	4	3	4	2	2	4	1	1	1	1	1	1	4	4	3	3	4	4	3	3	999	999	999	999	999	999	999	999	999	999	0	0	0	1	999	999	999
743	101	0	0	0	0	0	6	1	5	3	5	4	2	3	1	0	0	0	1	0	4	4	2	4	3	4	2	3	999	999	999	999	999	999	999	999	999	999	0	5	0	0	999	999	999
744	101	0	0	0	0	0	6	1	6	3	4	3	2	4	1	1	1	1	1	1	4	4	4	3	2	2	5	4	999	999	999	999	999	999	999	999	999	999	0	5	0	0	999	999	999
745	101	1	1	0	0	0	3	3	1	4	4	2	3	4	1	1	0	1	0	1	4	4	2	3	3	2	3	4	999	999	999	999	999	999	999	999	999	999	0	2	0	1	999	999	999
746	101	1	1	0	0	1	2	3	1	4	4	1	3	4	1	1	0	1	1	1	4	4	3	3	3	4	5	4	999	999	999	999	999	999	999	999	999	999	0	1	0	1	999	999	999
747	101	1	0	0	0	0	6	3	1	1	5	1	1	4	1	1	1	1	1	1	3	3	3	3	3	2	4	4	999	999	999	999	999	999	999	999	999	999	0	5	0	1	999	999	999
748	101	1	1	0	0	0	5	3	1	2	4	2	1	1	1	1	1	0	0	1	4	4	2	3	3	3	4	4	999	999	999	999	999	999	999	999	999	999	0	4	0	1	999	999	999
749	101	0	0	1	0	0	5	2	3	3	5	2	2	4	1	0	0	1	1	1	4	4	3	4	4	2	2	3	999	999	999	999	999	999	999	999	999	999	0	4	1	0	999	999	999
750	101	1	1	1	0	0	4	3	2	4	5	3	3	5	1	1	1	0	0	1	4	4	2	4	4	4	2	2	999	999	999	999	999	999	999	999	999	999	0	3	0	1	999	999	999
751	101	0	0	0	0	0	2	3	1	2	3	2	1	3	1	1	1	1	1	0	4	4	4	3	4	4	5	5	999	999	999	999	999	999	999	999	999	999	0	1	0	1	999	999	999
752	101	0	0	0	0	0	6	2	5	9999	9999	1	9999	9999	1	1	1	1	0	1	4	4	4	4	2	2	3	3	999	999	999	999	999	999	999	999	999	999	0	5	1	0	999	999	999
753	101	1	0	0	0	0	5	2	7	1	3	1	1	4	1	1	1	1	1	0	4	4	4	3	3	2	5	4	999	999	999	999	999	999	999	999	999	999	1	4	1	0	999	999	999
754	101	0	0	0	0	9999	6	1	5	9999	4	4	9999	9999	1	0	1	1	1	1	4	4	2	4	4	4	9999	1	999	999	999	999	999	999	999	999	999	999	0	5	0	0	999	999	999
755	101	0	2	0	1	0	3	3	1	1	4	2	1	4	1	1	1	1	1	1	4	4	2	4	4	4	4	5	999	999	999	999	999	999	999	999	999	999	0	2	0	1	999	999	999
756	101	1	1	0	0	0	1	3	4	2	5	3	1	4	1	0	1	1	0	1	4	4	3	2	3	4	4	3	999	999	999	999	999	999	999	999	999	999	0	0	0	1	999	999	999
757	101	0	3	0	1	2	2	2	2	4	3	2	3	2	1	1	1	1	0	1	4	4	3	3	4	3	2	2	999	999	999	999	999	999	999	999	999	999	0	1	1	0	999	999	999
758	101	1	0	1	0	0	1	3	1	9999	4	3	9999	3	1	1	1	1	1	1	4	4	4	4	4	4	4	4	999	999	999	999	999	999	999	999	999	999	0	0	0	1	999	999	999
759	101	0	1	1	0	1	2	3	2	2	2	2	1	3	0	0	1	0	0	0	4	4	2	2	4	3	2	2	999	999	999	999	999	999	999	999	999	999	0	1	0	1	999	999	999
760	101	0	1	0	0	0	6	2	5	4	5	2	3	4	0	1	0	1	0	1	4	3	2	2	2	2	4	3	999	999	999	999	999	999	999	999	999	999	0	5	1	0	999	999	999
761	101	0	0	0	0	0	6	2	6	5	4	3	4	4	1	0	1	1	0	1	4	4	4	3	4	2	4	4	999	999	999	999	999	999	999	999	999	999	0	5	1	0	999	999	999
762	101	0	1	1	1	1	5	2	5	3	5	1	2	1	1	0	0	0	0	0	4	3	1	3	3	3	4	3	999	999	999	999	999	999	999	999	999	999	0	4	1	0	999	999	999
763	101	1	0	0	0	0	5	2	3	4	4	3	3	2	1	0	1	1	0	0	4	3	2	2	3	3	4	4	999	999	999	999	999	999	999	999	999	999	0	4	1	0	999	999	999
764	101	1	2	0	0	0	3	3	1	4	4	4	3	3	1	1	1	1	0	1	4	4	1	4	4	4	3	4	999	999	999	999	999	999	999	999	999	999	0	2	0	1	999	999	999
765	101	0	0	1	0	0	5	2	2	5	3	2	4	3	1	0	1	1	0	1	4	4	3	2	2	2	3	3	999	999	999	999	999	999	999	999	999	999	0	4	1	0	999	999	999
766	101	0	0	0	0	0	1	2	3	3	5	3	2	4	0	0	0	0	1	0	4	4	1	4	4	4	3	4	999	999	999	999	999	999	999	999	999	999	0	0	1	0	999	999	999
767	101	0	1	3	0	0	5	3	1	3	4	1	2	4	1	0	1	1	1	1	4	3	3	2	4	2	3	3	999	999	999	999	999	999	999	999	999	999	0	4	0	1	999	999	999
768	101	1	0	0	0	0	2	3	2	4	4	3	3	3	1	1	1	1	0	1	3	4	2	3	3	3	2	4	999	999	999	999	999	999	999	999	999	999	0	1	0	1	999	999	999
769	101	0	0	0	0	0	6	1	5	2	3	1	1	2	1	1	1	1	1	1	4	4	2	4	4	4	5	5	999	999	999	999	999	999	999	999	999	999	0	5	0	0	999	999	999
770	101	0	1	0	0	0	1	3	4	3	4	2	2	3	1	1	1	1	0	1	4	4	3	3	4	3	5	3	999	999	999	999	999	999	999	999	999	999	0	0	0	1	999	999	999
771	101	0	2	3	1	3	1	3	1	4	5	4	3	3	1	1	1	0	0	0	4	4	3	2	4	4	3	3	999	999	999	999	999	999	999	999	999	999	0	0	0	1	999	999	999
772	101	1	1	2	2	0	4	3	1	3	4	2	2	4	1	1	1	1	1	1	4	4	3	3	4	4	4	2	999	999	999	999	999	999	999	999	999	999	0	3	0	1	999	999	999
773	101	0	0	0	0	1	2	3	2	4	4	2	3	4	1	1	0	1	0	1	4	4	3	2	4	3	3	3	999	999	999	999	999	999	999	999	999	999	0	1	0	1	999	999	999
774	101	1	1	0	0	0	2	3	1	2	5	2	1	5	1	1	1	1	0	1	4	3	3	3	3	2	4	3	999	999	999	999	999	999	999	999	999	999	0	1	0	1	999	999	999
775	101	0	1	0	0	0	3	3	2	4	5	3	3	3	1	1	1	0	0	1	4	4	3	3	3	2	2	4	999	999	999	999	999	999	999	999	999	999	0	2	0	1	999	999	999
776	101	1	0	1	2	1	3	3	1	4	5	3	3	3	1	1	1	1	0	1	4	4	4	3	3	4	5	2	999	999	999	999	999	999	999	999	999	999	0	2	0	1	999	999	999
777	101	1	3	0	0	0	6	1	6	4	5	2	3	4	1	1	1	1	1	1	4	4	1	4	4	3	3	2	999	999	999	999	999	999	999	999	999	999	0	5	0	0	999	999	999
778	101	0	1	1	1	2	1	3	4	3	2	2	2	3	1	1	1	1	1	1	4	4	3	4	4	4	3	2	999	999	999	999	999	999	999	999	999	999	0	0	0	1	999	999	999
779	101	1	1	1	0	0	1	3	2	1	1	2	1	4	1	0	1	1	0	1	3	3	2	2	3	3	4	2	999	999	999	999	999	999	999	999	999	999	0	0	0	1	999	999	999
780	101	0	0	0	0	0	3	2	2	3	3	1	2	4	1	1	0	0	0	1	4	4	3	4	4	3	4	3	999	999	999	999	999	999	999	999	999	999	0	2	1	0	999	999	999
781	101	1	0	0	1	1	1	3	4	1	5	3	1	3	0	0	1	0	0	1	4	3	3	3	3	3	4	2	999	999	999	999	999	999	999	999	999	999	0	0	0	1	999	999	999
782	101	1	0	0	0	0	4	2	5	1	5	3	1	5	1	0	1	1	0	1	4	2	1	2	4	4	5	4	999	999	999	999	999	999	999	999	999	999	0	3	1	0	999	999	999
783	101	1	0	0	0	0	4	3	1	4	5	3	3	4	1	1	1	1	1	1	4	4	2	4	3	4	4	5	999	999	999	999	999	999	999	999	999	999	0	3	0	1	999	999	999
784	101	0	0	0	0	0	4	2	5	5	4	3	4	4	1	1	1	1	1	1	4	4	2	2	4	4	4	3	999	999	999	999	999	999	999	999	999	999	0	3	1	0	999	999	999
785	101	0	0	0	0	0	5	2	1	4	5	3	3	4	1	1	1	0	0	1	4	3	3	4	4	4	4	3	999	999	999	999	999	999	999	999	999	999	0	4	1	0	999	999	999
786	101	1	0	0	0	0	6	2	6	3	4	2	2	3	1	1	0	1	1	1	4	4	2	4	4	4	2	4	999	999	999	999	999	999	999	999	999	999	0	5	1	0	999	999	999
787	101	1	0	0	0	0	5	3	6	3	4	2	2	4	1	1	1	0	0	0	4	3	3	2	4	2	3	5	999	999	999	999	999	999	999	999	999	999	0	4	0	1	999	999	999
788	101	0	3	0	2	0	6	2	6	5	4	3	4	4	1	1	0	1	1	1	4	4	4	4	4	1	2	2	999	999	999	999	999	999	999	999	999	999	0	5	1	0	999	999	999
789	101	1	0	0	0	0	2	3	1	3	4	2	2	3	1	1	1	1	1	1	4	4	3	3	3	4	3	3	999	999	999	999	999	999	999	999	999	999	0	1	0	1	999	999	999
790	101	0	0	0	0	0	3	3	2	4	4	2	3	4	0	0	1	1	0	1	4	4	3	3	4	3	2	4	999	999	999	999	999	999	999	999	999	999	0	2	0	1	999	999	999
791	101	0	0	1	0	0	5	2	5	4	4	2	3	3	0	1	1	1	0	1	4	4	3	3	4	2	3	5	999	999	999	999	999	999	999	999	999	999	0	4	1	0	999	999	999
792	101	0	1	1	1	0	2	3	2	4	4	3	3	3	1	1	1	1	0	1	4	4	1	4	4	4	2	4	999	999	999	999	999	999	999	999	999	999	0	1	0	1	999	999	999
793	101	0	0	0	0	0	2	2	2	1	4	2	1	3	0	0	1	1	0	1	4	4	3	4	4	3	3	3	999	999	999	999	999	999	999	999	999	999	0	1	1	0	999	999	999
794	101	0	0	1	0	0	2	3	2	4	5	3	3	3	1	1	1	1	0	1	4	4	3	3	4	4	4	3	999	999	999	999	999	999	999	999	999	999	0	1	0	1	999	999	999
795	101	0	0	0	0	0	6	3	6	5	4	2	4	4	1	1	1	1	1	1	4	4	4	4	4	4	5	4	999	999	999	999	999	999	999	999	999	999	0	5	0	1	999	999	999
796	101	0	1	0	0	0	4	2	2	2	4	2	1	4	1	1	1	1	0	1	4	4	3	3	4	3	4	3	999	999	999	999	999	999	999	999	999	999	0	3	1	0	999	999	999
797	101	1	1	1	0	0	1	3	4	2	2	2	1	2	1	1	1	0	0	1	4	4	2	4	2	2	5	4	999	999	999	999	999	999	999	999	999	999	0	0	0	1	999	999	999
798	101	0	3	0	2	3	3	2	3	5	5	4	4	4	1	1	1	1	0	1	4	4	4	4	4	4	4	3	999	999	999	999	999	999	999	999	999	999	0	2	1	0	999	999	999
799	101	0	0	0	0	0	6	1	2	3	5	2	2	3	1	0	1	1	0	1	4	4	3	3	3	3	2	5	999	999	999	999	999	999	999	999	999	999	0	5	0	0	999	999	999
800	101	0	0	0	0	1	5	2	3	3	4	1	2	3	1	1	1	1	1	1	4	4	1	2	4	2	4	5	999	999	999	999	999	999	999	999	999	999	0	4	1	0	999	999	999
801	101	1	1	1	0	0	6	1	6	4	4	4	3	5	0	1	0	1	0	0	4	4	2	4	4	3	4	3	999	999	999	999	999	999	999	999	999	999	0	5	0	0	999	999	999
802	101	0	0	1	0	0	4	2	5	4	4	3	3	3	1	0	1	1	1	1	4	4	4	4	4	2	3	2	999	999	999	999	999	999	999	999	999	999	0	3	1	0	999	999	999
803	101	0	0	0	1	0	6	1	5	6	5	3	5	3	1	1	0	1	0	1	4	4	4	1	3	2	2	3	999	999	999	999	999	999	999	999	999	999	0	5	0	0	999	999	999
804	101	0	0	0	0	0	6	1	5	9999	5	1	9999	3	1	0	1	1	0	1	4	4	3	4	4	3	4	4	999	999	999	999	999	999	999	999	999	999	0	5	0	0	999	999	999
805	101	0	0	0	0	0	2	2	2	2	4	2	1	4	1	1	1	0	0	1	4	4	4	4	4	4	5	5	999	999	999	999	999	999	999	999	999	999	0	1	1	0	999	999	999
806	101	1	0	0	0	0	4	3	1	2	3	2	1	1	1	1	1	0	0	1	4	4	2	2	4	2	5	5	999	999	999	999	999	999	999	999	999	999	0	3	0	1	999	999	999
807	101	0	1	1	1	1	3	3	5	5	5	4	4	3	1	1	1	0	1	1	4	4	4	4	4	4	3	2	999	999	999	999	999	999	999	999	999	999	0	2	0	1	999	999	999
808	101	0	0	0	0	0	4	3	1	5	4	2	4	4	1	1	0	1	1	1	4	4	2	4	4	4	5	4	999	999	999	999	999	999	999	999	999	999	0	3	0	1	999	999	999
809	101	0	0	0	0	0	5	3	6	1	5	3	1	3	1	1	1	1	0	1	4	4	4	4	4	4	4	4	999	999	999	999	999	999	999	999	999	999	0	4	0	1	999	999	999
810	101	1	1	1	1	1	2	2	3	4	4	2	3	3	1	0	1	1	1	1	4	4	3	2	4	2	2	3	999	999	999	999	999	999	999	999	999	999	0	1	1	0	999	999	999
811	101	0	0	0	0	0	6	1	6	3	4	4	2	3	1	1	0	1	1	1	4	4	4	3	4	2	2	4	999	999	999	999	999	999	999	999	999	999	0	5	0	0	999	999	999
812	101	0	0	0	0	0	6	1	5	3	3	2	2	3	1	1	0	0	1	1	4	4	2	4	4	4	4	5	999	999	999	999	999	999	999	999	999	999	0	5	0	0	999	999	999
813	101	1	0	0	0	0	4	3	6	1	3	1	1	3	1	1	1	1	0	1	4	4	4	4	4	4	5	5	999	999	999	999	999	999	999	999	999	999	0	3	0	1	999	999	999
814	101	1	1	1	1	0	4	3	1	3	3	2	2	3	1	1	1	1	0	1	4	4	1	3	4	3	4	3	999	999	999	999	999	999	999	999	999	999	0	3	0	1	999	999	999
815	101	0	0	0	0	0	5	2	7	3	4	1	2	4	1	1	1	1	1	1	4	3	3	3	4	3	3	3	999	999	999	999	999	999	999	999	999	999	1	4	1	0	999	999	999
816	101	1	0	0	0	1	4	2	3	1	2	1	1	2	1	1	0	1	0	1	4	4	3	2	4	3	4	5	999	999	999	999	999	999	999	999	999	999	0	3	1	0	999	999	999
817	101	1	0	0	0	9999	4	3	1	4	5	2	3	4	1	1	1	1	9999	1	4	4	4	3	3	3	4	4	999	999	999	999	999	999	999	999	999	999	0	3	0	1	999	999	999
818	101	0	0	1	1	1	3	2	2	4	9999	2	3	4	0	0	0	0	0	0	4	4	2	3	4	3	5	4	999	999	999	999	999	999	999	999	999	999	0	2	1	0	999	999	999
819	101	1	0	0	0	0	6	1	6	1	3	3	1	3	1	1	0	1	1	1	4	3	1	3	3	4	2	3	999	999	999	999	999	999	999	999	999	999	0	5	0	0	999	999	999
820	101	0	0	0	0	0	5	1	3	3	4	2	2	4	1	1	0	1	0	1	4	4	3	1	2	3	3	3	999	999	999	999	999	999	999	999	999	999	0	4	0	0	999	999	999
821	101	1	0	0	0	0	6	2	6	3	3	1	2	3	1	1	0	1	0	1	4	4	4	2	4	2	2	3	999	999	999	999	999	999	999	999	999	999	0	5	1	0	999	999	999
822	101	0	0	1	0	1	5	1	7	3	4	3	2	4	1	1	9999	0	1	1	3	4	1	1	1	1	2	3	999	999	999	999	999	999	999	999	999	999	1	4	0	0	999	999	999
823	101	1	0	0	0	0	3	3	1	2	9999	1	1	1	1	1	1	1	0	1	4	3	4	3	3	3	4	3	999	999	999	999	999	999	999	999	999	999	0	2	0	1	999	999	999
824	101	1	3	3	3	3	4	2	1	2	3	2	1	3	1	1	1	1	1	1	4	4	4	4	4	3	3	3	999	999	999	999	999	999	999	999	999	999	0	3	1	0	999	999	999
825	101	1	0	1	0	0	3	3	2	4	4	3	3	2	1	1	1	0	1	1	4	4	3	4	4	4	4	3	999	999	999	999	999	999	999	999	999	999	0	2	0	1	999	999	999
826	101	0	0	0	0	0	4	2	5	3	5	3	2	4	0	0	0	0	0	1	4	4	1	1	4	2	2	3	999	999	999	999	999	999	999	999	999	999	0	3	1	0	999	999	999
827	101	0	0	0	0	0	5	1	5	3	3	1	2	3	0	0	0	0	1	0	4	2	1	1	2	1	3	2	999	999	999	999	999	999	999	999	999	999	0	4	0	0	999	999	999
828	101	0	0	0	0	0	2	3	2	2	5	2	1	1	1	1	1	1	1	1	4	4	2	4	4	4	5	5	999	999	999	999	999	999	999	999	999	999	0	1	0	1	999	999	999
829	101	0	0	0	0	0	5	2	7	3	4	2	2	2	1	1	1	0	0	1	4	4	4	4	4	4	3	4	999	999	999	999	999	999	999	999	999	999	1	4	1	0	999	999	999
830	101	0	0	0	0	0	5	2	7	3	4	3	2	3	1	1	1	1	1	1	4	4	3	2	4	2	3	4	999	999	999	999	999	999	999	999	999	999	1	4	1	0	999	999	999
831	101	1	0	0	0	0	5	1	2	1	3	2	1	3	1	0	1	0	0	1	4	4	3	4	2	2	5	4	999	999	999	999	999	999	999	999	999	999	0	4	0	0	999	999	999
832	101	0	0	0	0	0	6	2	6	1	4	5	1	5	1	1	0	1	1	1	4	4	3	4	4	3	3	4	999	999	999	999	999	999	999	999	999	999	0	5	1	0	999	999	999
833	101	0	0	0	0	0	6	1	7	1	4	1	1	3	1	1	0	1	1	1	4	4	1	2	1	1	3	4	999	999	999	999	999	999	999	999	999	999	1	5	0	0	999	999	999
834	101	0	3	2	0	0	6	1	6	3	2	4	2	5	1	0	1	1	0	1	4	4	3	3	4	1	1	3	999	999	999	999	999	999	999	999	999	999	0	5	0	0	999	999	999
835	101	0	0	0	1	3	2	3	2	5	5	4	4	4	1	1	1	1	1	1	3	3	1	3	3	3	2	3	999	999	999	999	999	999	999	999	999	999	0	1	0	1	999	999	999
836	101	0	0	0	0	0	3	2	2	4	4	4	3	4	1	1	1	1	1	1	4	4	2	2	4	4	5	5	999	999	999	999	999	999	999	999	999	999	0	2	1	0	999	999	999
837	101	1	0	0	0	0	5	2	3	5	5	3	4	4	1	1	1	1	1	0	4	4	4	1	4	9999	3	5	999	999	999	999	999	999	999	999	999	999	0	4	1	0	999	999	999
838	101	0	0	0	0	1	6	3	5	3	4	2	2	2	1	1	1	1	0	1	4	4	3	4	4	3	3	3	999	999	999	999	999	999	999	999	999	999	0	5	0	1	999	999	999
839	101	0	9999	0	0	0	3	2	5	5	4	2	4	4	1	1	1	1	1	1	4	4	4	4	4	4	3	3	999	999	999	999	999	999	999	999	999	999	0	2	1	0	999	999	999
840	101	0	0	0	0	0	2	3	4	2	5	1	1	3	1	1	0	1	0	1	4	4	4	4	4	4	4	4	999	999	999	999	999	999	999	999	999	999	0	1	0	1	999	999	999
841	101	0	1	0	0	0	3	3	1	1	4	1	1	1	1	1	1	1	1	1	4	4	4	4	4	4	4	3	999	999	999	999	999	999	999	999	999	999	0	2	0	1	999	999	999
842	101	0	1	0	0	0	5	2	6	3	4	1	2	3	0	0	1	0	0	1	4	4	2	3	3	3	4	3	999	999	999	999	999	999	999	999	999	999	0	4	1	0	999	999	999
843	101	1	0	0	0	0	6	2	6	5	3	1	4	3	1	0	1	0	0	1	2	1	1	1	1	1	5	3	999	999	999	999	999	999	999	999	999	999	0	5	1	0	999	999	999
844	101	1	0	0	0	0	2	2	3	1	2	1	1	4	1	1	1	1	1	1	4	4	2	4	4	4	5	3	999	999	999	999	999	999	999	999	999	999	0	1	1	0	999	999	999
845	101	0	0	0	0	1	6	2	6	4	4	3	3	3	1	1	1	1	1	1	4	4	4	4	4	4	2	4	999	999	999	999	999	999	999	999	999	999	0	5	1	0	999	999	999
846	101	0	1	1	1	1	3	3	2	4	4	3	3	3	1	1	1	1	1	1	4	4	4	4	4	4	2	3	999	999	999	999	999	999	999	999	999	999	0	2	0	1	999	999	999
847	101	1	0	3	0	0	5	2	3	4	3	2	3	4	1	1	1	1	1	1	4	4	4	4	4	4	5	5	999	999	999	999	999	999	999	999	999	999	0	4	1	0	999	999	999
848	101	0	9999	3	3	1	6	1	6	3	4	2	2	3	1	0	0	0	0	1	4	4	1	1	2	1	2	3	999	999	999	999	999	999	999	999	999	999	0	5	0	0	999	999	999
849	101	0	1	0	0	0	5	2	5	4	9999	3	3	3	1	1	0	1	0	1	4	4	4	3	3	3	3	3	999	999	999	999	999	999	999	999	999	999	0	4	1	0	999	999	999
850	101	1	0	0	0	0	4	2	2	4	4	1	3	3	1	1	1	1	0	0	4	4	1	1	4	4	4	5	999	999	999	999	999	999	999	999	999	999	0	3	1	0	999	999	999
851	101	1	0	0	0	0	2	3	2	3	4	1	2	4	1	1	1	1	0	1	4	4	1	2	4	4	4	4	999	999	999	999	999	999	999	999	999	999	0	1	0	1	999	999	999
852	101	0	0	0	0	0	4	2	6	3	3	1	2	3	1	1	1	1	1	1	4	4	3	4	4	3	5	5	999	999	999	999	999	999	999	999	999	999	0	3	1	0	999	999	999
853	101	0	0	1	0	0	5	3	6	4	5	2	3	3	0	1	0	1	0	0	4	4	4	3	4	4	3	3	999	999	999	999	999	999	999	999	999	999	0	4	0	1	999	999	999
854	101	1	0	0	0	0	9999	9999	2	3	3	2	2	2	1	0	0	0	0	1	3	3	1	2	3	2	3	3	999	999	999	999	999	999	999	999	999	999	0	9999	9999	9999	999	999	999
855	101	0	0	0	0	0	5	3	6	3	5	2	2	3	0	0	1	0	0	0	4	2	2	2	2	2	3	3	999	999	999	999	999	999	999	999	999	999	0	4	0	1	999	999	999
856	101	0	0	1	1	0	3	2	5	3	4	3	2	4	1	1	0	0	0	1	4	4	4	4	4	4	3	3	999	999	999	999	999	999	999	999	999	999	0	2	1	0	999	999	999
857	101	1	1	0	0	0	4	3	2	4	3	3	3	3	0	0	1	1	0	1	4	4	4	2	4	2	3	4	999	999	999	999	999	999	999	999	999	999	0	3	0	1	999	999	999
858	101	0	0	0	0	0	6	2	6	3	5	1	2	4	1	1	1	1	1	1	4	4	4	4	4	4	4	4	999	999	999	999	999	999	999	999	999	999	0	5	1	0	999	999	999
859	101	1	2	2	1	2	3	2	3	2	5	3	1	4	1	1	1	1	1	1	4	4	4	4	4	2	3	4	999	999	999	999	999	999	999	999	999	999	0	2	1	0	999	999	999
860	101	0	0	9999	0	9999	6	1	6	9999	4	3	9999	4	1	1	1	1	1	1	4	4	4	3	4	4	2	2	999	999	999	999	999	999	999	999	999	999	0	5	0	0	999	999	999
861	101	1	0	0	0	0	2	3	4	2	4	2	1	3	1	0	0	1	0	1	4	4	2	3	3	3	4	5	999	999	999	999	999	999	999	999	999	999	0	1	0	1	999	999	999
862	101	1	1	0	1	0	1	3	4	3	4	2	2	4	1	1	1	0	1	1	4	4	1	2	3	2	2	2	999	999	999	999	999	999	999	999	999	999	0	0	0	1	999	999	999
863	101	1	0	1	1	1	2	3	3	4	4	4	3	4	1	1	1	1	1	1	4	4	2	2	4	2	2	3	999	999	999	999	999	999	999	999	999	999	0	1	0	1	999	999	999
864	101	0	0	0	0	0	2	2	5	3	3	2	2	3	1	1	0	0	0	0	4	4	1	1	4	4	4	3	999	999	999	999	999	999	999	999	999	999	0	1	1	0	999	999	999
865	101	0	0	0	0	0	6	2	6	1	3	2	1	1	1	0	0	9999	1	1	4	4	3	2	2	1	2	3	999	999	999	999	999	999	999	999	999	999	0	5	1	0	999	999	999
866	101	0	1	1	1	1	2	3	2	6	4	3	5	3	1	1	1	0	0	1	4	4	3	2	4	3	4	3	999	999	999	999	999	999	999	999	999	999	0	1	0	1	999	999	999
867	101	1	0	0	0	0	5	3	6	1	4	3	1	3	1	1	1	1	1	1	4	4	4	4	4	4	4	4	999	999	999	999	999	999	999	999	999	999	0	4	0	1	999	999	999
868	101	1	0	0	0	0	6	2	6	4	4	1	3	5	1	1	1	1	1	1	4	1	1	2	4	2	4	5	999	999	999	999	999	999	999	999	999	999	0	5	1	0	999	999	999
869	101	0	0	0	0	0	3	2	5	1	4	1	1	4	1	1	1	1	1	1	4	4	2	4	4	4	5	5	999	999	999	999	999	999	999	999	999	999	0	2	1	0	999	999	999
870	101	1	0	0	0	0	6	2	6	3	4	1	2	4	1	1	9999	1	1	1	4	3	2	1	4	4	3	4	999	999	999	999	999	999	999	999	999	999	0	5	1	0	999	999	999
871	101	0	1	0	0	0	2	3	1	4	5	3	3	3	1	0	0	1	0	1	4	2	2	3	3	2	4	3	999	999	999	999	999	999	999	999	999	999	0	1	0	1	999	999	999
872	101	0	0	0	0	0	2	3	2	5	4	3	4	3	1	1	0	0	0	1	4	4	2	4	4	4	1	5	999	999	999	999	999	999	999	999	999	999	0	1	0	1	999	999	999
873	101	1	0	0	0	0	6	1	6	3	5	1	2	3	1	1	1	1	1	1	4	4	3	3	4	3	2	5	999	999	999	999	999	999	999	999	999	999	0	5	0	0	999	999	999
874	101	0	0	0	0	0	5	3	6	5	4	2	4	4	1	1	1	1	1	1	4	4	4	4	4	4	4	4	999	999	999	999	999	999	999	999	999	999	0	4	0	1	999	999	999
875	101	0	1	2	2	2	5	2	6	1	5	1	1	4	1	0	1	1	0	1	4	4	4	4	3	4	5	4	999	999	999	999	999	999	999	999	999	999	0	4	1	0	999	999	999
876	101	0	1	0	0	0	6	1	6	1	9999	2	1	9999	1	1	0	1	1	1	4	3	4	4	3	3	5	4	999	999	999	999	999	999	999	999	999	999	0	5	0	0	999	999	999
877	101	0	0	0	0	0	1	3	4	2	3	3	1	4	1	1	1	1	0	1	4	4	3	4	4	4	5	4	999	999	999	999	999	999	999	999	999	999	0	0	0	1	999	999	999
878	101	1	3	3	3	3	2	3	1	4	4	3	3	3	1	1	1	0	0	1	4	4	3	3	3	3	4	2	999	999	999	999	999	999	999	999	999	999	0	1	0	1	999	999	999
879	101	1	0	0	0	0	2	3	1	1	4	1	1	4	0	0	1	1	0	1	4	4	4	4	4	4	4	4	999	999	999	999	999	999	999	999	999	999	0	1	0	1	999	999	999
880	101	1	2	1	1	1	2	2	2	4	2	3	3	3	1	1	1	1	0	1	4	3	2	2	2	3	2	3	999	999	999	999	999	999	999	999	999	999	0	1	1	0	999	999	999
881	101	0	0	1	0	0	5	1	6	2	4	3	1	4	1	1	1	1	1	1	4	4	3	4	4	2	2	3	999	999	999	999	999	999	999	999	999	999	0	4	0	0	999	999	999
882	101	0	0	0	0	2	2	3	1	5	5	3	4	4	1	1	1	0	0	1	4	4	3	4	4	4	4	4	999	999	999	999	999	999	999	999	999	999	0	1	0	1	999	999	999
883	101	1	1	1	1	0	1	2	4	4	4	5	3	4	1	1	1	1	1	1	4	4	4	4	4	4	2	3	999	999	999	999	999	999	999	999	999	999	0	0	1	0	999	999	999
884	101	0	1	1	1	0	1	3	4	3	3	2	2	4	1	1	1	1	1	1	4	4	3	3	4	4	5	2	999	999	999	999	999	999	999	999	999	999	0	0	0	1	999	999	999
885	101	0	1	2	2	2	6	2	5	4	5	3	3	3	1	1	1	1	1	1	4	4	4	4	4	4	3	2	999	999	999	999	999	999	999	999	999	999	0	5	1	0	999	999	999
886	101	1	0	0	0	0	5	3	2	3	3	2	2	4	1	0	1	1	1	1	2	4	4	3	4	4	3	3	999	999	999	999	999	999	999	999	999	999	0	4	0	1	999	999	999
887	101	1	0	0	0	0	4	3	2	2	4	1	1	3	0	0	1	0	0	0	4	3	2	2	4	2	5	4	999	999	999	999	999	999	999	999	999	999	0	3	0	1	999	999	999
888	101	0	0	0	0	0	5	3	5	2	4	1	1	4	1	1	0	1	0	1	4	4	3	4	4	2	4	5	999	999	999	999	999	999	999	999	999	999	0	4	0	1	999	999	999
889	101	0	0	0	0	0	2	2	7	4	4	3	3	3	1	1	1	1	0	1	4	4	3	4	4	4	5	3	999	999	999	999	999	999	999	999	999	999	1	1	1	0	999	999	999
890	101	0	0	0	0	0	6	1	5	9999	4	4	9999	4	1	1	1	0	1	1	4	4	1	4	3	9999	9999	4	999	999	999	999	999	999	999	999	999	999	0	5	0	0	999	999	999
891	101	1	0	0	0	0	1	3	4	4	5	3	3	3	1	1	1	1	1	1	4	4	2	4	4	3	5	3	999	999	999	999	999	999	999	999	999	999	0	0	0	1	999	999	999
892	101	0	0	0	0	0	2	3	5	3	5	1	2	2	1	1	1	1	1	1	4	4	4	3	3	2	5	4	999	999	999	999	999	999	999	999	999	999	0	1	0	1	999	999	999
893	101	1	0	0	0	0	5	2	2	9999	9999	1	9999	4	0	1	1	0	1	0	4	4	4	4	4	1	3	4	999	999	999	999	999	999	999	999	999	999	0	4	1	0	999	999	999
894	101	1	0	0	0	0	6	2	6	5	5	3	4	5	0	0	1	1	0	0	4	4	1	2	3	1	4	3	999	999	999	999	999	999	999	999	999	999	0	5	1	0	999	999	999
895	101	0	0	0	0	0	6	2	6	1	9999	1	1	9999	0	0	0	0	0	0	4	1	1	2	2	2	3	4	999	999	999	999	999	999	999	999	999	999	0	5	1	0	999	999	999
896	101	1	0	0	0	0	6	2	6	9999	2	2	9999	1	1	0	0	1	0	0	4	1	1	1	1	1	2	3	999	999	999	999	999	999	999	999	999	999	0	5	1	0	999	999	999
897	101	0	0	0	0	0	1	3	1	3	4	2	2	4	1	1	1	1	1	1	4	4	2	3	4	3	4	3	999	999	999	999	999	999	999	999	999	999	0	0	0	1	999	999	999
898	101	0	2	0	2	0	2	3	2	4	4	2	3	4	1	1	0	0	0	1	4	1	1	2	3	4	3	2	999	999	999	999	999	999	999	999	999	999	0	1	0	1	999	999	999
899	101	1	0	0	0	0	6	1	6	3	4	1	2	3	1	1	1	1	1	1	4	4	1	3	2	2	4	3	999	999	999	999	999	999	999	999	999	999	0	5	0	0	999	999	999
900	101	1	0	0	0	1	3	3	1	1	5	1	1	3	1	1	1	1	0	1	4	4	1	3	4	3	5	4	999	999	999	999	999	999	999	999	999	999	0	2	0	1	999	999	999
901	101	0	0	0	0	0	4	2	5	1	5	1	1	9999	1	1	0	1	1	1	4	4	3	3	4	3	3	4	999	999	999	999	999	999	999	999	999	999	0	3	1	0	999	999	999
902	101	1	0	0	1	0	3	3	7	2	5	1	1	3	1	1	1	1	1	1	4	4	1	3	4	3	5	5	999	999	999	999	999	999	999	999	999	999	1	2	0	1	999	999	999
903	101	0	0	3	2	0	3	2	2	1	5	5	1	4	1	1	1	1	0	1	4	4	1	9999	4	4	4	5	999	999	999	999	999	999	999	999	999	999	0	2	1	0	999	999	999
904	101	1	1	1	1	2	3	3	1	3	5	3	2	3	1	1	1	1	1	1	4	4	4	4	4	3	4	4	999	999	999	999	999	999	999	999	999	999	0	2	0	1	999	999	999
905	101	0	1	0	1	0	4	3	1	4	3	1	3	3	1	1	1	1	1	1	4	4	4	3	4	9999	2	3	999	999	999	999	999	999	999	999	999	999	0	3	0	1	999	999	999
906	101	0	1	2	1	2	5	2	2	4	3	4	3	4	1	1	1	1	1	1	4	4	3	3	4	4	4	3	999	999	999	999	999	999	999	999	999	999	0	4	1	0	999	999	999
907	101	1	0	0	0	0	6	1	6	1	4	1	1	1	1	0	1	1	1	1	4	4	4	4	4	4	3	4	999	999	999	999	999	999	999	999	999	999	0	5	0	0	999	999	999
908	101	0	1	1	1	1	4	3	7	3	4	3	2	3	1	1	1	0	0	1	4	4	4	2	4	2	3	4	999	999	999	999	999	999	999	999	999	999	1	3	0	1	999	999	999
909	101	0	0	0	0	0	4	2	2	5	3	3	4	4	0	0	0	0	0	1	4	2	1	3	3	1	3	4	999	999	999	999	999	999	999	999	999	999	0	3	1	0	999	999	999
910	101	1	2	0	2	2	2	2	2	4	4	4	3	3	1	1	0	0	0	1	4	4	3	4	4	3	1	2	999	999	999	999	999	999	999	999	999	999	0	1	1	0	999	999	999
911	101	0	1	0	0	0	2	3	1	5	4	3	4	3	1	1	0	0	0	1	4	4	2	3	4	3	4	5	999	999	999	999	999	999	999	999	999	999	0	1	0	1	999	999	999
912	101	0	0	0	0	1	2	3	1	5	4	3	4	4	1	1	1	1	0	1	4	4	2	2	4	4	2	2	999	999	999	999	999	999	999	999	999	999	0	1	0	1	999	999	999
913	101	0	0	0	0	0	4	3	1	4	5	4	3	5	1	1	1	1	0	1	4	4	3	4	4	2	5	3	999	999	999	999	999	999	999	999	999	999	0	3	0	1	999	999	999
914	101	0	0	0	0	0	6	1	6	9999	4	3	9999	3	1	1	1	1	1	1	4	4	4	4	3	1	2	1	999	999	999	999	999	999	999	999	999	999	0	5	0	0	999	999	999
915	101	1	0	0	0	0	6	2	2	1	3	1	1	4	1	1	0	1	0	1	4	3	4	1	3	1	5	4	999	999	999	999	999	999	999	999	999	999	0	5	1	0	999	999	999
916	101	0	0	0	0	0	2	3	2	4	4	3	3	3	1	1	1	1	0	1	4	4	3	3	4	3	4	4	999	999	999	999	999	999	999	999	999	999	0	1	0	1	999	999	999
917	101	1	0	0	0	0	4	2	2	3	5	2	2	3	1	0	0	1	0	0	4	3	1	2	3	3	2	3	999	999	999	999	999	999	999	999	999	999	0	3	1	0	999	999	999
918	101	1	1	0	0	0	3	3	1	1	5	1	1	4	1	1	1	1	1	1	4	4	4	4	4	4	5	4	999	999	999	999	999	999	999	999	999	999	0	2	0	1	999	999	999
919	101	0	0	0	0	0	4	2	7	3	3	3	2	2	1	1	1	0	1	1	4	3	2	2	2	2	2	3	999	999	999	999	999	999	999	999	999	999	1	3	1	0	999	999	999
920	101	1	0	1	0	0	2	3	2	4	4	3	3	3	0	1	1	1	0	0	4	4	1	2	4	4	2	3	999	999	999	999	999	999	999	999	999	999	0	1	0	1	999	999	999
921	101	0	0	0	0	0	4	2	5	1	3	1	1	1	1	1	0	0	0	0	4	4	1	4	4	4	3	3	999	999	999	999	999	999	999	999	999	999	0	3	1	0	999	999	999
922	101	1	0	0	1	0	1	3	4	4	3	4	3	3	0	1	0	1	0	1	4	3	3	3	2	2	3	5	999	999	999	999	999	999	999	999	999	999	0	0	0	1	999	999	999
923	101	1	0	0	0	0	2	3	2	3	4	2	2	3	1	1	1	1	0	1	4	4	3	4	4	4	4	4	999	999	999	999	999	999	999	999	999	999	0	1	0	1	999	999	999
924	101	1	2	2	3	3	3	2	7	2	3	1	1	3	1	1	1	0	0	1	3	4	1	4	3	4	4	1	999	999	999	999	999	999	999	999	999	999	1	2	1	0	999	999	999
925	101	0	0	0	0	0	4	3	5	3	3	1	2	4	1	0	1	0	0	1	4	4	2	1	4	4	4	4	999	999	999	999	999	999	999	999	999	999	0	3	0	1	999	999	999
926	101	0	0	0	0	0	4	2	2	5	2	2	4	1	1	0	0	0	0	1	4	3	1	2	3	3	4	3	999	999	999	999	999	999	999	999	999	999	0	3	1	0	999	999	999
927	101	0	1	1	1	1	4	2	3	3	3	1	2	3	1	1	1	0	1	1	4	4	3	4	4	3	4	2	999	999	999	999	999	999	999	999	999	999	0	3	1	0	999	999	999
928	101	0	1	0	0	0	6	3	6	2	4	1	1	1	1	1	1	1	1	1	4	4	3	3	3	4	2	3	999	999	999	999	999	999	999	999	999	999	0	5	0	1	999	999	999
929	101	1	1	0	0	0	1	3	4	3	4	3	2	3	1	1	1	0	0	0	3	4	2	2	2	2	4	3	999	999	999	999	999	999	999	999	999	999	0	0	0	1	999	999	999
930	101	0	1	1	1	0	1	3	4	4	5	2	3	3	1	1	1	1	0	1	4	4	2	2	4	3	4	3	999	999	999	999	999	999	999	999	999	999	0	0	0	1	999	999	999
931	101	0	3	0	0	0	3	3	5	3	3	2	2	3	0	0	0	0	0	0	4	4	3	4	4	4	4	3	999	999	999	999	999	999	999	999	999	999	0	2	0	1	999	999	999
932	101	1	2	3	2	2	2	2	7	4	5	5	3	4	1	1	1	1	1	1	4	4	3	3	4	3	3	3	999	999	999	999	999	999	999	999	999	999	1	1	1	0	999	999	999
933	101	0	1	1	0	1	2	3	5	2	3	5	1	4	1	1	0	1	1	1	4	4	3	4	4	4	4	1	999	999	999	999	999	999	999	999	999	999	0	1	0	1	999	999	999
934	101	0	0	0	0	0	5	2	6	4	3	3	3	4	1	1	1	0	0	1	4	4	4	3	4	4	3	3	999	999	999	999	999	999	999	999	999	999	0	4	1	0	999	999	999
935	101	0	0	0	0	0	4	2	5	3	5	2	2	3	1	1	1	1	1	1	4	4	4	4	4	4	3	3	999	999	999	999	999	999	999	999	999	999	0	3	1	0	999	999	999
936	101	1	0	0	0	0	5	2	6	2	5	2	1	4	1	0	1	1	0	1	4	4	3	3	4	4	4	4	999	999	999	999	999	999	999	999	999	999	0	4	1	0	999	999	999
937	101	1	0	0	0	0	5	3	1	4	4	2	3	3	1	1	0	1	1	1	4	4	4	4	4	4	3	3	999	999	999	999	999	999	999	999	999	999	0	4	0	1	999	999	999
938	101	0	0	0	1	3	2	3	2	6	5	4	5	4	1	1	1	1	0	1	4	4	3	3	4	4	2	3	999	999	999	999	999	999	999	999	999	999	0	1	0	1	999	999	999
939	101	0	0	0	0	0	6	2	5	3	5	2	2	4	1	1	1	1	1	1	4	4	4	4	4	3	3	5	999	999	999	999	999	999	999	999	999	999	0	5	1	0	999	999	999
940	101	0	0	0	1	1	5	2	5	3	3	2	2	3	1	1	0	9999	1	0	4	4	2	4	4	3	3	3	999	999	999	999	999	999	999	999	999	999	0	4	1	0	999	999	999
941	101	1	0	0	0	0	5	2	3	4	5	3	3	4	0	0	1	0	0	1	4	4	4	2	4	3	2	3	999	999	999	999	999	999	999	999	999	999	0	4	1	0	999	999	999
942	101	1	0	0	0	0	6	2	6	3	4	4	2	4	1	1	1	0	0	1	4	3	1	3	4	4	4	3	999	999	999	999	999	999	999	999	999	999	0	5	1	0	999	999	999
943	101	1	1	0	1	1	2	3	1	2	4	2	1	3	1	1	1	1	1	1	4	4	3	4	3	3	5	4	999	999	999	999	999	999	999	999	999	999	0	1	0	1	999	999	999
944	101	1	0	0	0	0	4	3	1	4	4	3	3	3	1	1	1	1	0	1	3	3	3	3	3	3	3	3	999	999	999	999	999	999	999	999	999	999	0	3	0	1	999	999	999
945	101	0	1	0	0	3	2	2	3	4	4	3	3	4	0	0	1	0	0	1	4	4	4	4	4	4	3	4	999	999	999	999	999	999	999	999	999	999	0	1	1	0	999	999	999
946	101	1	0	0	0	1	1	2	4	1	3	2	1	3	1	1	0	0	1	1	4	4	4	4	4	3	3	4	999	999	999	999	999	999	999	999	999	999	0	0	1	0	999	999	999
947	101	0	2	2	2	2	3	3	2	4	4	2	3	4	1	1	1	1	0	1	4	4	2	4	4	2	4	3	999	999	999	999	999	999	999	999	999	999	0	2	0	1	999	999	999
948	101	0	2	2	2	2	5	2	5	3	5	3	2	4	1	1	1	1	0	1	4	4	4	4	4	4	3	2	999	999	999	999	999	999	999	999	999	999	0	4	1	0	999	999	999
949	101	0	0	0	0	0	3	3	5	2	4	2	1	3	1	0	1	1	0	1	4	4	3	3	4	4	5	4	999	999	999	999	999	999	999	999	999	999	0	2	0	1	999	999	999
950	101	0	2	2	2	0	6	2	5	1	4	1	1	3	1	1	1	1	0	1	4	4	4	4	4	4	5	3	999	999	999	999	999	999	999	999	999	999	0	5	1	0	999	999	999
951	101	1	0	0	1	3	6	2	7	6	5	3	5	5	1	0	1	1	1	1	4	4	3	2	4	3	2	3	999	999	999	999	999	999	999	999	999	999	1	5	1	0	999	999	999
952	101	1	0	0	0	0	6	1	6	3	4	1	2	9999	0	1	0	0	0	0	4	2	1	2	4	9999	3	4	999	999	999	999	999	999	999	999	999	999	0	5	0	0	999	999	999
953	101	1	0	0	0	1	4	3	1	2	4	2	1	4	0	1	0	1	0	1	4	4	1	3	4	4	3	4	999	999	999	999	999	999	999	999	999	999	0	3	0	1	999	999	999
954	101	0	0	0	0	0	6	1	6	1	4	1	1	5	1	1	1	1	1	1	2	1	1	1	1	1	4	5	999	999	999	999	999	999	999	999	999	999	0	5	0	0	999	999	999
955	101	1	1	0	1	1	6	2	6	3	5	2	2	4	1	1	1	1	1	1	4	4	3	4	2	2	3	3	999	999	999	999	999	999	999	999	999	999	0	5	1	0	999	999	999
956	101	1	0	0	0	0	3	2	3	3	3	3	2	3	0	0	0	0	0	0	4	4	2	2	4	2	5	2	999	999	999	999	999	999	999	999	999	999	0	2	1	0	999	999	999
957	101	1	1	1	1	1	2	3	2	4	2	2	3	2	0	0	1	1	0	0	4	3	2	3	4	3	5	4	999	999	999	999	999	999	999	999	999	999	0	1	0	1	999	999	999
958	101	1	0	0	0	1	1	3	4	2	4	3	1	3	1	1	1	1	0	1	4	3	3	3	2	3	3	3	999	999	999	999	999	999	999	999	999	999	0	0	0	1	999	999	999
959	101	0	0	0	0	0	3	3	1	2	4	2	1	9999	1	1	1	1	0	1	4	4	1	3	3	4	5	4	999	999	999	999	999	999	999	999	999	999	0	2	0	1	999	999	999
960	101	0	0	0	0	0	5	2	7	3	4	2	2	3	1	0	1	1	0	0	4	4	3	4	4	4	3	5	999	999	999	999	999	999	999	999	999	999	1	4	1	0	999	999	999
961	101	0	0	0	0	0	6	1	5	3	4	1	2	2	1	1	1	0	0	0	3	4	4	3	4	4	2	3	999	999	999	999	999	999	999	999	999	999	0	5	0	0	999	999	999
962	101	0	1	2	0	2	2	3	5	4	5	3	3	4	1	1	1	1	0	1	4	3	2	3	3	4	2	3	999	999	999	999	999	999	999	999	999	999	0	1	0	1	999	999	999
963	101	1	0	0	0	0	2	3	1	3	4	1	2	3	0	0	0	1	0	1	4	4	2	4	4	1	5	3	999	999	999	999	999	999	999	999	999	999	0	1	0	1	999	999	999
964	101	1	0	0	2	1	3	2	7	2	3	2	1	3	1	1	1	1	0	1	4	1	2	1	3	1	5	2	999	999	999	999	999	999	999	999	999	999	1	2	1	0	999	999	999
965	101	0	1	1	0	0	9999	9999	9999	9999	4	3	9999	9999	1	1	1	1	1	1	4	4	4	4	4	3	2	1	999	999	999	999	999	999	999	999	999	999	9999	9999	9999	9999	999	999	999
966	101	0	1	0	1	0	3	3	9999	4	4	3	3	4	1	1	1	1	1	1	4	4	4	4	4	4	5	3	999	999	999	999	999	999	999	999	999	999	9999	2	0	1	999	999	999
967	101	0	0	0	0	0	4	2	2	4	3	2	3	4	0	0	0	0	0	0	4	4	3	2	4	2	3	3	999	999	999	999	999	999	999	999	999	999	0	3	1	0	999	999	999
968	101	1	0	0	0	0	2	2	1	2	4	2	1	1	1	1	1	1	1	1	3	3	3	3	3	3	3	4	999	999	999	999	999	999	999	999	999	999	0	1	1	0	999	999	999
969	101	1	0	0	0	0	2	3	2	5	3	3	4	2	1	1	1	1	0	1	4	4	4	4	4	4	5	4	999	999	999	999	999	999	999	999	999	999	0	1	0	1	999	999	999
970	101	1	2	1	1	2	1	3	4	4	4	3	3	3	1	1	1	1	0	1	4	3	1	2	3	3	2	3	999	999	999	999	999	999	999	999	999	999	0	0	0	1	999	999	999
971	101	1	0	0	0	0	3	2	3	4	3	3	3	4	0	0	1	0	0	0	4	2	3	1	3	3	4	5	999	999	999	999	999	999	999	999	999	999	0	2	1	0	999	999	999
972	101	1	0	0	0	0	2	3	1	4	4	2	3	5	1	1	1	1	1	1	4	4	1	3	3	3	4	5	999	999	999	999	999	999	999	999	999	999	0	1	0	1	999	999	999
973	101	0	1	0	1	2	2	3	1	3	4	3	2	4	1	1	1	1	0	1	4	4	2	4	4	4	2	2	999	999	999	999	999	999	999	999	999	999	0	1	0	1	999	999	999
974	101	0	0	1	2	0	6	2	6	3	5	3	2	4	1	1	1	0	1	1	4	4	4	4	4	4	2	3	999	999	999	999	999	999	999	999	999	999	0	5	1	0	999	999	999
975	101	0	1	1	1	1	3	2	5	3	5	4	2	5	1	1	1	1	1	1	4	4	4	4	4	3	2	3	999	999	999	999	999	999	999	999	999	999	0	2	1	0	999	999	999
976	101	0	1	0	1	1	4	3	5	4	3	1	3	2	1	1	1	1	1	1	4	4	3	3	4	9999	2	3	999	999	999	999	999	999	999	999	999	999	0	3	0	1	999	999	999
977	101	1	2	2	3	1	2	1	7	3	5	3	2	3	1	1	1	1	1	1	4	3	4	3	3	3	4	1	999	999	999	999	999	999	999	999	999	999	1	1	0	0	999	999	999
978	101	0	0	0	0	0	4	3	2	4	4	3	3	2	1	1	1	1	1	1	4	4	2	4	4	4	2	3	999	999	999	999	999	999	999	999	999	999	0	3	0	1	999	999	999
979	101	1	1	1	1	1	2	3	1	2	4	1	1	4	1	1	1	1	0	1	4	4	1	4	4	2	4	3	999	999	999	999	999	999	999	999	999	999	0	1	0	1	999	999	999
980	101	0	0	0	0	0	4	3	1	2	5	1	1	4	1	1	1	1	1	1	4	4	2	4	4	4	5	4	999	999	999	999	999	999	999	999	999	999	0	3	0	1	999	999	999
981	101	0	2	1	2	1	4	3	5	5	4	2	4	4	1	1	1	1	0	1	4	4	2	2	4	3	3	3	999	999	999	999	999	999	999	999	999	999	0	3	0	1	999	999	999
982	101	1	0	0	0	0	2	2	2	3	5	3	2	3	1	1	1	1	0	1	4	4	4	3	2	2	5	5	999	999	999	999	999	999	999	999	999	999	0	1	1	0	999	999	999
983	101	1	0	0	0	0	5	3	6	3	3	2	2	4	1	1	1	1	0	1	4	4	2	2	3	3	4	3	999	999	999	999	999	999	999	999	999	999	0	4	0	1	999	999	999
984	101	1	0	0	0	0	1	2	4	4	3	2	3	4	1	1	1	1	0	0	3	3	2	2	2	4	3	4	999	999	999	999	999	999	999	999	999	999	0	0	1	0	999	999	999
985	101	0	0	0	0	0	1	3	1	4	3	2	3	3	1	1	0	1	1	1	4	4	1	4	4	4	4	3	999	999	999	999	999	999	999	999	999	999	0	0	0	1	999	999	999
986	101	1	0	0	0	0	9999	9999	9999	3	4	1	2	9999	1	1	1	1	1	1	4	4	3	3	4	3	3	9999	999	999	999	999	999	999	999	999	999	999	9999	9999	9999	9999	999	999	999
987	101	1	2	2	2	2	4	2	2	4	4	3	3	4	1	1	1	1	1	1	4	4	2	4	4	4	4	3	999	999	999	999	999	999	999	999	999	999	0	3	1	0	999	999	999
988	101	1	0	1	1	0	2	2	3	3	4	3	2	3	0	1	0	1	1	0	4	4	1	4	4	4	4	2	999	999	999	999	999	999	999	999	999	999	0	1	1	0	999	999	999
989	101	0	0	1	0	0	4	2	3	2	4	1	1	2	1	1	1	0	1	1	4	4	4	4	4	4	4	3	999	999	999	999	999	999	999	999	999	999	0	3	1	0	999	999	999
990	101	0	0	1	1	0	5	2	5	3	5	2	2	3	1	1	1	1	0	1	4	4	3	3	2	2	2	2	999	999	999	999	999	999	999	999	999	999	0	4	1	0	999	999	999
991	101	0	2	2	0	3	3	2	2	3	4	2	2	2	1	1	1	1	1	1	4	4	4	4	4	4	4	2	999	999	999	999	999	999	999	999	999	999	0	2	1	0	999	999	999
992	101	0	1	0	0	1	3	3	1	3	9999	2	2	3	1	1	1	1	0	1	4	4	1	3	4	3	3	4	999	999	999	999	999	999	999	999	999	999	0	2	0	1	999	999	999
993	101	0	1	0	1	1	1	3	9999	6	5	3	5	4	1	1	1	1	1	1	4	3	4	3	3	3	2	3	999	999	999	999	999	999	999	999	999	999	9999	0	0	1	999	999	999
994	101	1	1	1	0	2	1	3	2	1	3	2	1	3	1	1	0	1	0	1	4	4	3	2	2	2	4	4	999	999	999	999	999	999	999	999	999	999	0	0	0	1	999	999	999
995	101	1	0	0	0	0	5	2	2	4	4	1	3	3	1	0	0	0	0	1	4	3	2	1	2	2	2	3	999	999	999	999	999	999	999	999	999	999	0	4	1	0	999	999	999
996	101	1	0	0	0	2	1	3	4	4	4	2	3	3	1	0	1	0	0	1	4	4	1	3	4	4	3	4	999	999	999	999	999	999	999	999	999	999	0	0	0	1	999	999	999
997	101	1	2	2	0	3	3	2	2	4	4	3	3	3	1	1	1	0	1	1	4	4	2	3	2	2	4	4	999	999	999	999	999	999	999	999	999	999	0	2	1	0	999	999	999
998	101	0	0	0	0	0	3	3	1	4	5	3	3	5	1	0	1	0	0	1	4	4	1	4	4	4	2	3	999	999	999	999	999	999	999	999	999	999	0	2	0	1	999	999	999
999	101	0	0	0	0	0	5	1	3	1	4	1	1	2	1	1	1	1	0	1	4	4	3	4	4	4	4	3	999	999	999	999	999	999	999	999	999	999	0	4	0	0	999	999	999
1000	101	1	1	1	0	1	5	2	5	3	4	2	2	4	1	1	1	0	1	1	3	2	2	2	2	2	2	2	999	999	999	999	999	999	999	999	999	999	0	4	1	0	999	999	999
1001	101	0	1	1	0	1	4	1	5	4	4	2	3	4	1	1	1	0	1	1	4	4	3	4	4	4	4	5	999	999	999	999	999	999	999	999	999	999	0	3	0	0	999	999	999
1002	101	0	0	0	0	0	4	1	3	4	3	1	3	3	1	0	1	1	0	1	4	4	1	4	4	3	4	3	999	999	999	999	999	999	999	999	999	999	0	3	0	0	999	999	999
1003	101	0	0	0	0	0	1	3	1	2	5	3	1	4	1	0	0	1	0	0	4	4	4	4	4	4	3	3	999	999	999	999	999	999	999	999	999	999	0	0	0	1	999	999	999
1004	101	0	1	0	1	1	1	3	4	2	3	3	1	3	1	1	0	1	0	1	4	4	2	3	4	4	3	4	999	999	999	999	999	999	999	999	999	999	0	0	0	1	999	999	999
1005	101	1	0	0	0	0	5	2	7	3	4	3	2	4	1	1	0	0	0	1	4	4	4	3	4	3	2	5	999	999	999	999	999	999	999	999	999	999	1	4	1	0	999	999	999
1006	102	0	0	0	1	1	4	2	2	3	4	3	2	2	0	1	1	0	0	0	4	3	1	2	4	2	2	9999	999	999	999	999	999	999	999	999	999	999	0	3	1	0	999	999	999
1007	102	0	1	0	0	0	4	1	3	4	3	2	3	3	0	1	0	1	0	1	4	4	2	4	4	4	4	9999	999	999	999	999	999	999	999	999	999	999	0	3	0	0	999	999	999
1008	102	0	0	0	0	0	6	1	5	9999	9999	9999	9999	9999	0	0	0	0	0	0	4	1	1	4	3	1	4	9999	999	999	999	999	999	999	999	999	999	999	0	5	0	0	999	999	999
1009	102	0	1	0	0	9999	3	2	7	4	4	3	3	4	1	1	1	1	1	1	4	4	3	3	4	3	5	9999	999	999	999	999	999	999	999	999	999	999	1	2	1	0	999	999	999
1010	102	1	0	0	0	0	4	3	1	3	4	2	2	4	1	0	0	1	0	0	4	3	2	2	3	1	4	9999	999	999	999	999	999	999	999	999	999	999	0	3	0	1	999	999	999
1011	102	1	0	2	2	0	3	2	1	4	4	3	3	3	0	0	1	0	0	0	3	3	2	3	3	3	4	9999	999	999	999	999	999	999	999	999	999	999	0	2	1	0	999	999	999
1012	102	1	1	1	1	1	4	3	2	4	4	3	3	4	1	0	1	0	0	1	4	4	1	1	4	4	3	9999	999	999	999	999	999	999	999	999	999	999	0	3	0	1	999	999	999
1013	102	0	0	0	0	1	4	2	5	3	3	1	2	4	1	1	1	1	1	1	4	2	3	2	3	2	2	9999	999	999	999	999	999	999	999	999	999	999	0	3	1	0	999	999	999
1014	102	0	0	0	0	0	6	2	5	1	4	1	1	1	1	0	0	0	0	0	4	4	4	4	4	4	4	9999	999	999	999	999	999	999	999	999	999	999	0	5	1	0	999	999	999
1015	102	1	0	0	0	0	2	3	2	4	3	3	3	3	1	1	0	1	0	1	4	4	3	2	2	3	2	9999	999	999	999	999	999	999	999	999	999	999	0	1	0	1	999	999	999
1016	102	0	0	0	0	0	4	2	2	2	2	1	1	3	1	1	1	0	0	1	4	4	3	3	3	3	3	9999	999	999	999	999	999	999	999	999	999	999	0	3	1	0	999	999	999
1017	102	1	0	0	0	0	6	2	6	9999	9999	1	9999	9999	0	0	0	0	0	0	4	1	1	1	1	1	2	9999	999	999	999	999	999	999	999	999	999	999	0	5	1	0	999	999	999
1018	102	1	1	0	3	1	5	3	1	4	4	3	3	4	1	1	1	1	1	1	4	4	2	4	4	2	3	9999	999	999	999	999	999	999	999	999	999	999	0	4	0	1	999	999	999
1019	102	1	0	0	0	0	4	2	5	3	3	2	2	4	1	1	1	1	1	1	4	4	3	3	3	2	3	9999	999	999	999	999	999	999	999	999	999	999	0	3	1	0	999	999	999
1020	102	1	3	3	3	3	2	3	2	4	4	3	3	4	1	0	1	0	0	0	4	4	2	3	2	2	1	9999	999	999	999	999	999	999	999	999	999	999	0	1	0	1	999	999	999
1021	102	1	1	0	1	0	5	2	1	2	5	1	1	4	1	1	1	1	1	0	4	4	3	2	4	3	3	9999	999	999	999	999	999	999	999	999	999	999	0	4	1	0	999	999	999
1022	102	0	3	2	3	2	3	2	2	4	4	3	3	4	1	0	0	1	1	1	4	4	3	3	3	3	2	9999	999	999	999	999	999	999	999	999	999	999	0	2	1	0	999	999	999
1023	102	1	0	0	0	0	5	1	3	5	4	2	4	4	1	0	1	1	0	0	4	3	2	2	3	3	2	9999	999	999	999	999	999	999	999	999	999	999	0	4	0	0	999	999	999
1024	102	1	1	0	2	1	5	2	3	5	4	3	4	4	1	1	1	1	0	1	4	4	4	3	3	4	2	9999	999	999	999	999	999	999	999	999	999	999	0	4	1	0	999	999	999
1025	102	1	1	0	1	1	4	2	2	3	3	2	2	3	0	0	0	0	0	1	4	4	1	2	3	2	3	9999	999	999	999	999	999	999	999	999	999	999	0	3	1	0	999	999	999
1026	102	0	1	0	1	0	5	2	5	1	5	3	1	3	1	1	1	1	0	1	4	4	4	4	4	3	3	9999	999	999	999	999	999	999	999	999	999	999	0	4	1	0	999	999	999
1027	102	1	0	0	0	0	5	2	6	1	3	1	1	2	1	0	0	1	0	1	4	3	1	4	2	2	4	9999	999	999	999	999	999	999	999	999	999	999	0	4	1	0	999	999	999
1028	102	0	0	0	0	0	6	3	6	3	3	1	2	1	0	0	0	0	0	0	4	4	4	4	4	3	3	9999	999	999	999	999	999	999	999	999	999	999	0	5	0	1	999	999	999
1029	102	0	0	0	0	0	5	3	5	1	4	2	1	4	1	1	1	1	1	1	4	4	2	2	2	4	2	9999	999	999	999	999	999	999	999	999	999	999	0	4	0	1	999	999	999
1030	102	0	0	0	0	0	6	1	6	1	5	4	1	1	1	1	0	9999	0	0	4	2	4	4	4	1	2	9999	999	999	999	999	999	999	999	999	999	999	0	5	0	0	999	999	999
1031	102	0	0	0	0	0	2	3	5	1	5	1	1	5	1	1	1	1	1	1	4	4	1	4	4	4	4	9999	999	999	999	999	999	999	999	999	999	999	0	1	0	1	999	999	999
1032	102	0	0	0	0	0	6	3	6	4	3	2	3	3	1	1	1	1	1	1	4	4	4	2	4	4	3	9999	999	999	999	999	999	999	999	999	999	999	0	5	0	1	999	999	999
1033	102	1	1	0	1	0	1	3	1	2	4	3	1	5	0	0	0	1	0	1	4	4	2	4	4	4	5	9999	999	999	999	999	999	999	999	999	999	999	0	0	0	1	999	999	999
1034	102	0	0	0	0	0	5	2	5	3	5	2	2	2	1	1	1	1	1	1	4	4	4	4	3	4	2	9999	999	999	999	999	999	999	999	999	999	999	0	4	1	0	999	999	999
1035	102	0	1	0	0	0	4	2	2	1	4	3	1	3	1	1	1	1	1	1	4	4	2	4	4	2	2	9999	999	999	999	999	999	999	999	999	999	999	0	3	1	0	999	999	999
1036	102	1	0	0	0	1	6	1	3	4	3	1	3	3	1	0	1	0	0	0	4	3	3	1	2	3	1	9999	999	999	999	999	999	999	999	999	999	999	0	5	0	0	999	999	999
1037	102	1	0	0	0	0	6	1	6	1	4	4	1	5	1	1	0	1	1	1	4	3	4	3	3	4	3	9999	999	999	999	999	999	999	999	999	999	999	0	5	0	0	999	999	999
1038	102	0	0	2	0	0	3	1	5	9999	5	4	9999	5	1	1	1	1	1	1	4	4	4	4	4	3	2	9999	999	999	999	999	999	999	999	999	999	999	0	2	0	0	999	999	999
1039	102	1	0	0	0	0	4	3	1	3	4	2	2	3	1	1	1	1	1	1	4	4	2	3	4	2	3	9999	999	999	999	999	999	999	999	999	999	999	0	3	0	1	999	999	999
1040	102	1	1	1	1	1	4	2	7	4	4	1	3	3	1	1	1	1	0	0	4	4	4	4	4	4	3	9999	999	999	999	999	999	999	999	999	999	999	1	3	1	0	999	999	999
1041	102	0	0	0	0	0	4	2	2	5	3	1	4	3	1	0	0	0	0	1	4	4	3	2	4	4	2	9999	999	999	999	999	999	999	999	999	999	999	0	3	1	0	999	999	999
1042	102	0	1	1	0	0	5	2	5	2	4	2	1	4	1	1	1	1	1	1	4	4	3	4	4	4	4	9999	999	999	999	999	999	999	999	999	999	999	0	4	1	0	999	999	999
1043	102	0	1	3	0	3	6	1	6	4	4	3	3	3	0	1	1	0	1	1	4	3	2	3	4	2	2	9999	999	999	999	999	999	999	999	999	999	999	0	5	0	0	999	999	999
1044	102	0	1	1	0	0	3	3	2	3	5	5	2	2	1	1	1	1	1	1	4	4	4	4	4	3	4	9999	999	999	999	999	999	999	999	999	999	999	0	2	0	1	999	999	999
1045	102	0	0	0	0	0	6	1	6	3	5	3	2	3	1	1	1	1	1	1	4	4	4	4	4	3	3	9999	999	999	999	999	999	999	999	999	999	999	0	5	0	0	999	999	999
1046	102	1	0	0	0	0	4	3	2	4	4	1	3	3	1	0	1	0	0	1	4	3	4	3	3	4	3	9999	999	999	999	999	999	999	999	999	999	999	0	3	0	1	999	999	999
1047	102	0	1	0	1	0	3	2	2	3	4	3	2	4	1	1	1	1	0	1	4	4	3	4	4	3	4	9999	999	999	999	999	999	999	999	999	999	999	0	2	1	0	999	999	999
1048	102	1	0	0	0	0	4	3	1	3	3	1	2	4	1	1	1	1	1	1	4	4	1	3	4	2	3	9999	999	999	999	999	999	999	999	999	999	999	0	3	0	1	999	999	999
1049	102	0	0	0	0	0	1	3	1	1	4	1	1	3	0	0	1	1	0	1	4	4	2	3	4	3	4	9999	999	999	999	999	999	999	999	999	999	999	0	0	0	1	999	999	999
1050	102	1	0	0	0	0	5	2	7	5	5	3	4	4	1	1	1	1	1	1	4	4	4	4	4	4	4	9999	999	999	999	999	999	999	999	999	999	999	1	4	1	0	999	999	999
1051	102	1	1	1	1	2	4	2	3	3	2	1	2	3	0	0	0	0	0	0	2	2	1	1	2	2	5	9999	999	999	999	999	999	999	999	999	999	999	0	3	1	0	999	999	999
1052	102	0	0	0	0	0	6	1	3	9999	4	3	9999	3	1	0	0	1	0	1	4	4	2	4	4	9999	5	9999	999	999	999	999	999	999	999	999	999	999	0	5	0	0	999	999	999
1053	102	1	0	0	0	0	3	2	2	5	4	2	4	3	1	1	1	0	1	1	4	4	4	4	4	3	5	9999	999	999	999	999	999	999	999	999	999	999	0	2	1	0	999	999	999
1054	102	1	0	0	0	0	5	3	2	2	3	2	1	4	1	1	1	0	1	1	4	3	3	3	3	3	2	9999	999	999	999	999	999	999	999	999	999	999	0	4	0	1	999	999	999
1055	102	0	1	2	0	0	3	3	1	4	5	3	3	4	1	1	1	0	0	1	4	4	3	2	4	3	3	9999	999	999	999	999	999	999	999	999	999	999	0	2	0	1	999	999	999
1056	102	0	3	1	1	0	6	2	6	3	4	3	2	4	1	1	0	1	1	1	4	4	4	4	4	4	4	9999	999	999	999	999	999	999	999	999	999	999	0	5	1	0	999	999	999
1057	102	0	0	0	0	0	6	3	6	5	5	4	4	4	1	1	1	1	1	1	4	3	4	4	2	2	2	9999	999	999	999	999	999	999	999	999	999	999	0	5	0	1	999	999	999
1058	102	0	0	0	0	0	6	1	6	3	3	3	2	4	1	1	1	1	1	1	4	4	2	2	2	1	2	9999	999	999	999	999	999	999	999	999	999	999	0	5	0	0	999	999	999
1059	102	1	1	1	2	2	9999	3	1	5	4	3	4	4	1	0	1	0	0	1	4	4	1	4	4	4	2	9999	999	999	999	999	999	999	999	999	999	999	0	9999	0	1	999	999	999
1060	102	1	1	0	1	0	1	3	7	4	3	2	3	3	1	1	1	0	0	1	4	4	1	3	3	3	3	9999	999	999	999	999	999	999	999	999	999	999	1	0	0	1	999	999	999
1061	102	1	0	0	0	1	2	3	1	3	3	3	2	2	1	0	0	0	0	0	4	4	2	2	3	3	4	9999	999	999	999	999	999	999	999	999	999	999	0	1	0	1	999	999	999
1062	102	0	1	0	0	1	2	3	1	4	4	3	3	4	0	1	1	0	0	1	4	4	3	3	4	3	4	9999	999	999	999	999	999	999	999	999	999	999	0	1	0	1	999	999	999
1063	102	0	0	0	0	0	6	1	6	3	9999	1	2	9999	1	0	0	0	0	0	4	4	1	4	4	9999	3	9999	999	999	999	999	999	999	999	999	999	999	0	5	0	0	999	999	999
1064	102	1	1	2	1	2	5	3	1	2	3	3	1	3	1	1	1	1	0	1	4	4	2	2	4	3	4	9999	999	999	999	999	999	999	999	999	999	999	0	4	0	1	999	999	999
1065	102	1	1	1	1	1	5	2	1	3	3	2	2	3	0	0	0	1	0	0	3	2	1	2	2	2	3	9999	999	999	999	999	999	999	999	999	999	999	0	4	1	0	999	999	999
1066	102	1	3	3	3	3	4	3	2	3	3	3	2	3	1	1	1	1	0	1	4	4	3	3	3	3	2	9999	999	999	999	999	999	999	999	999	999	999	0	3	0	1	999	999	999
1067	102	0	1	1	1	0	1	3	4	4	5	3	3	4	1	1	1	0	0	1	4	4	3	4	4	4	4	9999	999	999	999	999	999	999	999	999	999	999	0	0	0	1	999	999	999
1068	102	0	1	0	0	0	6	2	6	3	4	2	2	4	1	0	1	1	0	0	4	4	1	1	4	4	2	9999	999	999	999	999	999	999	999	999	999	999	0	5	1	0	999	999	999
1069	102	1	0	0	1	0	6	1	6	3	4	3	2	3	1	1	0	1	0	1	4	4	3	4	4	4	5	9999	999	999	999	999	999	999	999	999	999	999	0	5	0	0	999	999	999
1070	102	0	1	0	0	1	5	2	5	3	4	1	2	3	1	0	1	1	1	1	4	4	1	2	4	2	4	9999	999	999	999	999	999	999	999	999	999	999	0	4	1	0	999	999	999
1071	102	0	1	0	0	1	2	3	1	2	3	2	1	4	0	0	0	0	0	0	4	4	3	2	4	2	3	9999	999	999	999	999	999	999	999	999	999	999	0	1	0	1	999	999	999
1072	102	0	0	0	0	1	6	1	6	7	4	3	5	2	0	1	0	0	0	0	4	4	4	4	4	4	3	9999	999	999	999	999	999	999	999	999	999	999	0	5	0	0	999	999	999
1073	102	1	2	3	1	1	2	3	9999	4	3	2	3	4	1	0	0	0	0	1	4	4	2	1	4	4	4	9999	999	999	999	999	999	999	999	999	999	999	9999	1	0	1	999	999	999
1074	102	1	0	0	0	0	2	3	2	1	2	1	1	4	0	1	1	0	1	1	4	4	2	3	4	3	4	9999	999	999	999	999	999	999	999	999	999	999	0	1	0	1	999	999	999
1075	102	1	0	0	0	0	1	2	4	2	3	2	1	3	0	1	1	1	0	1	4	4	1	1	3	2	4	9999	999	999	999	999	999	999	999	999	999	999	0	0	1	0	999	999	999
1076	102	1	0	1	0	0	6	2	6	5	4	1	4	4	1	1	1	1	0	1	4	4	3	3	3	3	4	9999	999	999	999	999	999	999	999	999	999	999	0	5	1	0	999	999	999
1077	102	0	0	0	0	1	2	3	1	5	3	3	4	4	1	1	1	0	0	1	4	4	2	2	4	4	3	9999	999	999	999	999	999	999	999	999	999	999	0	1	0	1	999	999	999
1078	102	0	2	1	2	1	6	2	6	4	4	2	3	3	0	0	0	0	0	1	4	4	3	3	4	4	4	9999	999	999	999	999	999	999	999	999	999	999	0	5	1	0	999	999	999
1079	102	1	0	0	0	0	1	3	3	3	3	2	2	3	1	1	0	0	0	0	4	3	3	2	3	4	2	9999	999	999	999	999	999	999	999	999	999	999	0	0	0	1	999	999	999
1080	102	0	0	0	0	0	2	3	2	2	3	2	1	3	1	1	0	1	0	0	4	4	1	4	4	4	5	9999	999	999	999	999	999	999	999	999	999	999	0	1	0	1	999	999	999
1081	102	0	1	0	2	3	2	3	1	4	4	3	3	5	1	0	1	1	0	1	4	4	2	3	3	3	2	9999	999	999	999	999	999	999	999	999	999	999	0	1	0	1	999	999	999
1082	102	1	2	1	2	0	1	3	2	4	4	3	3	3	0	0	1	0	0	0	4	4	2	2	4	2	3	9999	999	999	999	999	999	999	999	999	999	999	0	0	0	1	999	999	999
1083	102	0	3	3	2	0	3	1	3	5	4	4	4	3	1	1	1	1	1	1	4	4	4	4	4	4	2	9999	999	999	999	999	999	999	999	999	999	999	0	2	0	0	999	999	999
1084	102	0	0	0	0	0	6	1	6	3	4	2	2	2	1	0	1	1	0	0	4	4	4	4	4	3	3	9999	999	999	999	999	999	999	999	999	999	999	0	5	0	0	999	999	999
1085	102	0	9999	3	0	0	4	2	2	2	4	1	1	3	1	1	1	1	1	1	4	4	3	2	4	9999	4	9999	999	999	999	999	999	999	999	999	999	999	0	3	1	0	999	999	999
1086	102	0	0	0	0	0	4	3	1	4	4	2	3	3	1	1	0	1	1	1	4	4	4	4	4	4	5	9999	999	999	999	999	999	999	999	999	999	999	0	3	0	1	999	999	999
1087	102	0	0	0	0	0	1	3	2	2	5	2	1	4	1	1	1	1	0	1	4	4	2	4	4	4	3	9999	999	999	999	999	999	999	999	999	999	999	0	0	0	1	999	999	999
1088	102	0	0	0	1	0	3	2	3	3	5	2	2	4	1	1	1	1	1	1	4	4	2	4	4	4	4	9999	999	999	999	999	999	999	999	999	999	999	0	2	1	0	999	999	999
1089	102	0	0	1	0	0	4	2	2	4	3	4	3	3	0	1	1	1	0	1	4	4	3	4	4	3	2	9999	999	999	999	999	999	999	999	999	999	999	0	3	1	0	999	999	999
1090	102	0	1	0	1	1	5	2	2	1	3	1	1	2	1	0	1	1	1	1	4	3	2	3	4	3	5	9999	999	999	999	999	999	999	999	999	999	999	0	4	1	0	999	999	999
1091	102	0	1	0	1	2	2	3	2	2	5	2	1	4	1	1	1	0	0	1	4	4	3	4	4	4	2	9999	999	999	999	999	999	999	999	999	999	999	0	1	0	1	999	999	999
1092	102	1	0	0	0	0	2	2	3	4	4	3	3	3	1	1	1	1	1	1	4	2	3	2	4	2	2	9999	999	999	999	999	999	999	999	999	999	999	0	1	1	0	999	999	999
1093	102	1	1	3	3	1	5	2	7	3	4	2	2	4	0	0	0	1	0	0	4	3	2	3	2	2	2	9999	999	999	999	999	999	999	999	999	999	999	1	4	1	0	999	999	999
1094	102	0	1	1	1	0	1	3	2	3	4	3	2	4	1	1	0	1	0	1	4	4	2	3	4	4	3	9999	999	999	999	999	999	999	999	999	999	999	0	0	0	1	999	999	999
1095	102	1	0	1	1	0	1	3	2	3	4	3	2	4	1	1	1	0	0	1	4	4	4	4	4	4	5	9999	999	999	999	999	999	999	999	999	999	999	0	0	0	1	999	999	999
1096	102	0	0	0	0	0	6	2	6	3	4	1	2	5	1	1	1	1	1	1	4	4	4	3	3	3	3	9999	999	999	999	999	999	999	999	999	999	999	0	5	1	0	999	999	999
1097	102	1	0	3	0	0	6	1	3	4	4	4	3	3	0	1	1	1	0	1	4	4	2	4	4	4	4	9999	999	999	999	999	999	999	999	999	999	999	0	5	0	0	999	999	999
1098	102	0	1	0	0	0	6	1	3	3	5	4	2	1	0	1	1	1	1	0	3	4	3	4	3	3	2	9999	999	999	999	999	999	999	999	999	999	999	0	5	0	0	999	999	999
1099	102	1	2	3	2	2	4	2	7	4	4	3	3	3	1	1	0	1	0	1	4	4	2	3	4	3	2	9999	999	999	999	999	999	999	999	999	999	999	1	3	1	0	999	999	999
1100	102	1	2	1	1	2	6	2	2	4	3	2	3	4	1	1	1	1	1	1	3	4	3	4	3	4	4	9999	999	999	999	999	999	999	999	999	999	999	0	5	1	0	999	999	999
1101	102	0	0	0	0	0	2	3	2	2	3	2	1	1	1	1	1	1	0	1	4	4	2	2	4	4	3	9999	999	999	999	999	999	999	999	999	999	999	0	1	0	1	999	999	999
1102	102	1	0	0	0	0	4	3	1	2	5	1	1	4	1	1	1	1	0	1	4	4	2	4	4	3	4	9999	999	999	999	999	999	999	999	999	999	999	0	3	0	1	999	999	999
1103	102	1	2	2	2	2	3	2	2	4	5	3	3	4	1	1	0	0	0	1	4	4	4	2	4	3	5	9999	999	999	999	999	999	999	999	999	999	999	0	2	1	0	999	999	999
1104	102	1	1	1	0	1	3	3	2	2	4	3	1	3	1	1	1	1	0	1	4	3	2	2	3	2	4	9999	999	999	999	999	999	999	999	999	999	999	0	2	0	1	999	999	999
1105	102	0	0	0	0	0	4	2	2	3	5	4	2	4	1	1	1	1	1	1	4	3	3	4	3	4	4	9999	999	999	999	999	999	999	999	999	999	999	0	3	1	0	999	999	999
1106	102	0	0	0	0	0	4	2	2	4	4	1	3	3	0	0	0	0	0	0	4	4	2	4	4	4	2	9999	999	999	999	999	999	999	999	999	999	999	0	3	1	0	999	999	999
1107	102	1	0	1	0	0	3	3	7	4	5	4	3	3	1	1	1	1	0	1	4	4	4	4	4	4	4	9999	999	999	999	999	999	999	999	999	999	999	1	2	0	1	999	999	999
1108	102	1	0	0	0	0	2	3	4	2	4	2	1	3	1	0	1	1	0	1	4	3	2	2	3	4	4	9999	999	999	999	999	999	999	999	999	999	999	0	1	0	1	999	999	999
1109	102	1	0	0	0	0	4	3	2	2	4	1	1	2	1	1	0	1	0	1	4	4	3	4	4	2	2	9999	999	999	999	999	999	999	999	999	999	999	0	3	0	1	999	999	999
1110	102	0	3	3	3	3	3	2	2	4	4	5	3	4	1	0	0	0	0	1	4	4	3	4	4	3	2	9999	999	999	999	999	999	999	999	999	999	999	0	2	1	0	999	999	999
1111	102	1	1	0	0	0	2	3	4	4	4	2	3	3	1	1	1	1	0	1	4	4	2	2	3	1	4	9999	999	999	999	999	999	999	999	999	999	999	0	1	0	1	999	999	999
1112	102	1	3	3	3	3	4	3	1	1	5	1	1	5	1	1	1	1	0	1	4	3	4	3	3	3	2	9999	999	999	999	999	999	999	999	999	999	999	0	3	0	1	999	999	999
1113	102	1	3	0	0	0	4	3	2	4	4	2	3	4	1	1	1	1	0	1	4	4	3	4	3	4	4	9999	999	999	999	999	999	999	999	999	999	999	0	3	0	1	999	999	999
1114	102	1	0	0	0	0	5	3	1	2	2	2	1	9999	1	1	1	1	1	1	4	4	2	2	4	4	2	9999	999	999	999	999	999	999	999	999	999	999	0	4	0	1	999	999	999
1115	102	1	3	3	3	3	4	2	7	5	4	4	4	4	1	1	1	1	1	1	4	4	2	4	2	1	4	9999	999	999	999	999	999	999	999	999	999	999	1	3	1	0	999	999	999
1116	102	1	0	0	0	0	5	3	6	5	5	3	4	4	1	1	1	1	1	1	4	4	4	4	4	3	5	9999	999	999	999	999	999	999	999	999	999	999	0	4	0	1	999	999	999
1117	102	1	3	3	3	3	4	2	3	1	5	1	1	4	1	1	1	1	1	1	4	4	4	4	4	4	1	9999	999	999	999	999	999	999	999	999	999	999	0	3	1	0	999	999	999
1118	102	0	0	0	0	0	5	1	2	9999	4	2	9999	3	0	0	0	1	0	0	4	4	1	2	4	3	2	9999	999	999	999	999	999	999	999	999	999	999	0	4	0	0	999	999	999
1119	102	1	0	0	0	0	6	2	6	2	4	1	1	4	1	1	0	1	1	1	4	3	2	1	2	1	4	9999	999	999	999	999	999	999	999	999	999	999	0	5	1	0	999	999	999
1120	102	0	0	0	0	0	3	3	7	2	4	3	1	2	0	1	0	0	0	1	4	4	2	3	4	3	4	9999	999	999	999	999	999	999	999	999	999	999	1	2	0	1	999	999	999
1121	102	0	1	1	0	1	6	2	6	4	4	3	3	3	1	1	1	1	1	1	4	4	4	2	4	2	2	9999	999	999	999	999	999	999	999	999	999	999	0	5	1	0	999	999	999
1122	102	0	1	1	0	0	4	3	1	2	5	2	1	3	1	1	1	1	0	1	4	4	4	4	4	4	2	9999	999	999	999	999	999	999	999	999	999	999	0	3	0	1	999	999	999
1123	102	0	1	0	0	0	1	2	4	4	5	4	3	5	1	1	1	0	0	1	4	4	1	4	3	4	3	9999	999	999	999	999	999	999	999	999	999	999	0	0	1	0	999	999	999
1124	102	0	2	1	1	2	4	2	7	2	4	2	1	4	1	1	1	1	1	1	4	4	4	3	4	4	2	9999	999	999	999	999	999	999	999	999	999	999	1	3	1	0	999	999	999
1125	102	1	0	0	0	0	2	3	1	3	4	3	2	4	0	0	1	1	0	1	4	4	2	3	4	4	3	9999	999	999	999	999	999	999	999	999	999	999	0	1	0	1	999	999	999
1126	102	1	0	0	0	0	2	2	3	3	4	3	2	3	1	1	1	1	0	1	4	4	1	4	2	4	4	9999	999	999	999	999	999	999	999	999	999	999	0	1	1	0	999	999	999
1127	102	1	0	0	0	0	5	2	3	3	3	2	2	3	1	1	1	1	1	1	4	4	3	4	4	4	2	9999	999	999	999	999	999	999	999	999	999	999	0	4	1	0	999	999	999
1128	102	0	0	0	0	0	2	3	1	2	4	2	1	3	0	0	9999	1	0	1	4	4	2	3	4	4	4	9999	999	999	999	999	999	999	999	999	999	999	0	1	0	1	999	999	999
1129	102	0	9999	1	1	0	4	2	5	1	1	2	1	9999	1	0	0	0	0	0	4	4	3	2	4	4	2	9999	999	999	999	999	999	999	999	999	999	999	0	3	1	0	999	999	999
1130	102	0	0	0	0	1	1	3	1	2	4	3	1	4	1	0	1	0	0	0	4	4	4	2	3	2	3	9999	999	999	999	999	999	999	999	999	999	999	0	0	0	1	999	999	999
1131	102	1	2	0	0	0	1	3	4	2	4	1	1	4	1	1	1	1	0	1	4	4	3	4	4	4	5	9999	999	999	999	999	999	999	999	999	999	999	0	0	0	1	999	999	999
1132	102	1	0	2	0	1	4	2	2	3	5	3	2	4	1	1	0	0	0	1	4	2	1	4	3	3	4	9999	999	999	999	999	999	999	999	999	999	999	0	3	1	0	999	999	999
1133	102	1	0	0	0	0	5	2	6	2	5	1	1	3	0	1	0	1	1	1	4	4	4	4	4	4	3	9999	999	999	999	999	999	999	999	999	999	999	0	4	1	0	999	999	999
1134	102	1	1	0	0	0	4	3	1	2	4	3	1	1	1	1	1	9999	0	0	4	3	3	3	3	4	5	9999	999	999	999	999	999	999	999	999	999	999	0	3	0	1	999	999	999
1135	102	0	1	1	1	0	3	3	2	5	5	3	4	3	1	1	1	1	1	1	4	4	4	3	4	3	2	9999	999	999	999	999	999	999	999	999	999	999	0	2	0	1	999	999	999
1136	102	1	0	0	0	0	3	3	2	3	4	1	2	3	1	0	0	1	0	0	3	3	3	2	2	1	3	9999	999	999	999	999	999	999	999	999	999	999	0	2	0	1	999	999	999
1137	102	1	0	0	0	0	5	2	3	1	4	1	1	3	1	1	1	1	0	1	4	3	2	2	2	2	4	9999	999	999	999	999	999	999	999	999	999	999	0	4	1	0	999	999	999
1138	102	1	1	1	1	1	2	3	1	4	4	3	3	3	0	1	0	1	0	1	4	4	4	4	4	4	1	9999	999	999	999	999	999	999	999	999	999	999	0	1	0	1	999	999	999
1139	102	0	0	0	0	0	4	3	1	2	4	1	1	4	1	1	1	0	0	1	4	4	1	4	4	3	4	9999	999	999	999	999	999	999	999	999	999	999	0	3	0	1	999	999	999
1140	102	1	0	0	0	0	3	2	3	1	4	1	1	4	0	1	1	0	1	0	4	4	1	2	4	4	5	9999	999	999	999	999	999	999	999	999	999	999	0	2	1	0	999	999	999
1141	102	0	3	3	3	3	4	2	1	5	5	4	4	4	1	0	1	1	1	1	4	4	1	4	4	4	2	9999	999	999	999	999	999	999	999	999	999	999	0	3	1	0	999	999	999
1142	102	1	1	1	0	1	1	3	4	4	4	4	3	4	1	1	1	0	0	1	4	4	3	4	4	3	3	9999	999	999	999	999	999	999	999	999	999	999	0	0	0	1	999	999	999
1143	102	1	1	0	0	1	4	2	1	2	2	1	1	1	1	1	0	1	0	0	4	4	3	3	3	2	4	9999	999	999	999	999	999	999	999	999	999	999	0	3	1	0	999	999	999
1144	102	1	3	9999	3	3	5	3	2	2	4	2	1	3	1	1	0	1	1	1	4	4	3	2	4	4	1	9999	999	999	999	999	999	999	999	999	999	999	0	4	0	1	999	999	999
1145	102	1	0	0	0	0	5	2	6	4	4	3	3	3	1	1	1	1	1	1	4	2	3	2	3	3	3	9999	999	999	999	999	999	999	999	999	999	999	0	4	1	0	999	999	999
1146	102	1	1	1	1	0	3	3	1	2	4	2	1	1	1	1	1	1	1	1	4	4	4	4	4	4	5	9999	999	999	999	999	999	999	999	999	999	999	0	2	0	1	999	999	999
1147	102	0	0	0	0	0	9999	3	5	4	4	2	3	4	0	0	0	9999	0	0	4	4	1	2	4	3	5	9999	999	999	999	999	999	999	999	999	999	999	0	9999	0	1	999	999	999
1148	102	0	1	3	0	1	5	2	5	3	5	3	2	3	1	1	1	1	1	1	4	4	3	2	4	4	2	9999	999	999	999	999	999	999	999	999	999	999	0	4	1	0	999	999	999
1149	102	1	1	1	2	2	2	3	2	3	4	4	2	4	1	1	1	1	1	1	4	4	2	3	4	4	4	9999	999	999	999	999	999	999	999	999	999	999	0	1	0	1	999	999	999
1150	102	0	1	1	1	1	6	1	6	5	5	3	4	3	1	0	1	1	0	1	4	4	3	4	3	4	3	9999	999	999	999	999	999	999	999	999	999	999	0	5	0	0	999	999	999
1151	102	1	0	0	0	0	6	2	6	2	4	9999	1	2	0	0	1	0	0	1	4	4	3	4	4	4	4	9999	999	999	999	999	999	999	999	999	999	999	0	5	1	0	999	999	999
1152	102	1	0	0	0	0	6	1	6	1	5	2	1	3	1	1	1	1	1	1	4	4	3	2	4	4	2	9999	999	999	999	999	999	999	999	999	999	999	0	5	0	0	999	999	999
1153	102	0	0	0	0	0	1	3	1	3	2	2	2	4	1	1	0	1	0	1	4	4	2	4	4	4	3	9999	999	999	999	999	999	999	999	999	999	999	0	0	0	1	999	999	999
1154	102	0	0	0	0	0	6	1	6	4	4	3	3	3	1	1	1	1	1	1	4	3	4	4	4	4	4	9999	999	999	999	999	999	999	999	999	999	999	0	5	0	0	999	999	999
1155	102	0	0	9999	0	0	6	1	6	9999	4	4	9999	4	1	1	0	1	1	0	4	4	3	4	3	3	2	9999	999	999	999	999	999	999	999	999	999	999	0	5	0	0	999	999	999
1156	102	1	3	3	3	3	4	2	2	5	5	5	4	5	1	0	1	1	0	1	4	4	4	4	4	4	2	9999	999	999	999	999	999	999	999	999	999	999	0	3	1	0	999	999	999
1157	102	1	0	0	0	0	6	1	3	3	3	1	2	3	1	0	1	1	0	1	3	3	3	3	3	3	4	9999	999	999	999	999	999	999	999	999	999	999	0	5	0	0	999	999	999
1158	102	0	1	1	0	0	3	3	2	4	5	4	3	4	1	1	1	1	1	1	4	4	4	4	4	4	2	9999	999	999	999	999	999	999	999	999	999	999	0	2	0	1	999	999	999
1159	102	0	0	0	0	0	5	2	2	5	2	1	4	4	1	1	1	1	0	1	4	3	1	2	3	3	3	9999	999	999	999	999	999	999	999	999	999	999	0	4	1	0	999	999	999
1160	102	0	0	1	0	0	6	2	6	5	2	2	4	3	1	1	0	1	1	1	4	4	3	4	4	4	1	9999	999	999	999	999	999	999	999	999	999	999	0	5	1	0	999	999	999
1161	102	1	0	0	0	0	1	2	9999	3	2	3	2	2	0	0	0	0	0	0	4	4	1	1	4	3	3	9999	999	999	999	999	999	999	999	999	999	999	9999	0	1	0	999	999	999
1162	102	0	1	0	1	0	6	3	6	4	5	2	3	3	1	1	1	1	0	1	4	4	4	1	4	3	3	9999	999	999	999	999	999	999	999	999	999	999	0	5	0	1	999	999	999
1163	102	0	1	1	0	1	6	2	5	5	5	2	4	5	1	1	1	1	1	1	4	4	2	3	4	4	3	9999	999	999	999	999	999	999	999	999	999	999	0	5	1	0	999	999	999
1164	102	0	1	1	0	0	6	2	5	4	2	1	3	1	1	1	1	1	1	1	4	4	4	4	3	4	4	9999	999	999	999	999	999	999	999	999	999	999	0	5	1	0	999	999	999
1165	102	1	0	0	1	0	3	2	3	3	3	3	2	4	1	1	1	1	1	1	3	4	3	3	4	4	5	9999	999	999	999	999	999	999	999	999	999	999	0	2	1	0	999	999	999
1166	102	0	3	3	9999	3	6	1	5	4	4	3	3	4	1	0	0	1	1	1	4	4	4	9999	4	4	2	9999	999	999	999	999	999	999	999	999	999	999	0	5	0	0	999	999	999
1167	102	0	2	2	9999	2	4	2	5	4	4	4	3	5	0	0	0	1	1	1	4	4	1	1	4	1	1	9999	999	999	999	999	999	999	999	999	999	999	0	3	1	0	999	999	999
1168	102	0	1	0	0	0	5	3	1	1	2	1	1	2	1	0	0	0	0	0	4	4	4	9999	4	9999	3	9999	999	999	999	999	999	999	999	999	999	999	0	4	0	1	999	999	999
1169	102	1	9999	0	9999	9999	6	2	6	3	5	1	2	4	1	0	0	1	0	0	3	4	9999	4	4	4	3	9999	999	999	999	999	999	999	999	999	999	999	0	5	1	0	999	999	999
1170	102	0	0	0	0	0	5	1	2	5	4	2	4	3	0	0	1	0	0	0	4	4	3	3	3	3	3	9999	999	999	999	999	999	999	999	999	999	999	0	4	0	0	999	999	999
1171	102	1	0	0	0	0	4	2	2	3	4	4	2	5	1	1	1	0	1	1	4	4	4	4	4	4	2	9999	999	999	999	999	999	999	999	999	999	999	0	3	1	0	999	999	999
1172	102	0	0	0	0	0	5	2	5	4	4	4	3	3	1	1	0	1	1	1	4	4	4	4	4	3	2	9999	999	999	999	999	999	999	999	999	999	999	0	4	1	0	999	999	999
1173	102	1	2	2	3	0	2	3	7	5	3	2	4	3	1	0	1	0	0	0	4	4	2	4	4	2	5	9999	999	999	999	999	999	999	999	999	999	999	1	1	0	1	999	999	999
1174	102	1	3	3	3	3	5	3	1	3	5	3	2	4	1	1	1	1	0	1	4	4	4	4	4	4	3	9999	999	999	999	999	999	999	999	999	999	999	0	4	0	1	999	999	999
1175	102	0	0	0	0	0	5	2	6	2	5	2	1	3	1	1	1	1	1	1	4	4	4	4	4	4	4	9999	999	999	999	999	999	999	999	999	999	999	0	4	1	0	999	999	999
1176	102	1	0	0	0	0	2	3	7	2	4	2	1	3	0	1	0	0	0	1	4	3	3	2	4	3	4	9999	999	999	999	999	999	999	999	999	999	999	1	1	0	1	999	999	999
1177	102	1	2	3	0	0	3	1	3	3	5	2	2	5	1	1	1	1	0	1	4	4	4	4	4	9999	3	9999	999	999	999	999	999	999	999	999	999	999	0	2	0	0	999	999	999
1178	102	0	3	3	3	3	5	2	7	5	5	5	4	5	1	1	1	1	1	1	4	4	4	4	4	4	1	9999	999	999	999	999	999	999	999	999	999	999	1	4	1	0	999	999	999
1179	102	1	0	0	0	0	6	2	6	2	4	1	1	3	1	1	1	1	1	1	4	4	4	4	4	4	4	9999	999	999	999	999	999	999	999	999	999	999	0	5	1	0	999	999	999
1180	102	1	3	0	3	2	2	2	2	1	5	1	1	1	1	1	1	1	0	0	4	4	2	1	3	2	5	9999	999	999	999	999	999	999	999	999	999	999	0	1	1	0	999	999	999
1181	102	0	0	0	0	0	4	2	3	4	4	3	3	3	1	0	1	1	0	1	4	4	4	2	4	4	4	9999	999	999	999	999	999	999	999	999	999	999	0	3	1	0	999	999	999
1182	102	0	0	0	0	0	6	1	7	9999	5	9999	9999	9999	0	9999	1	0	1	1	4	4	2	4	3	4	2	9999	999	999	999	999	999	999	999	999	999	999	1	5	0	0	999	999	999
1183	102	1	3	3	3	2	5	3	2	2	4	3	1	4	1	1	1	1	1	1	4	4	3	3	4	4	3	9999	999	999	999	999	999	999	999	999	999	999	0	4	0	1	999	999	999
1184	102	1	0	0	0	0	6	2	6	3	9999	1	2	1	0	0	1	0	0	0	1	1	1	1	1	1	4	9999	999	999	999	999	999	999	999	999	999	999	0	5	1	0	999	999	999
1185	102	1	0	0	0	0	5	3	1	2	2	1	1	4	0	0	0	0	0	0	4	3	1	1	3	1	3	9999	999	999	999	999	999	999	999	999	999	999	0	4	0	1	999	999	999
1186	102	0	2	3	2	2	6	2	5	9999	4	3	9999	9999	1	1	1	1	1	1	4	4	2	3	4	3	2	9999	999	999	999	999	999	999	999	999	999	999	0	5	1	0	999	999	999
1187	102	1	1	1	1	0	3	3	1	3	4	3	2	1	0	1	1	0	0	0	4	4	2	2	4	2	4	9999	999	999	999	999	999	999	999	999	999	999	0	2	0	1	999	999	999
1188	102	0	2	2	3	1	4	2	5	5	4	5	4	5	1	1	0	1	0	1	4	4	4	4	3	4	4	9999	999	999	999	999	999	999	999	999	999	999	0	3	1	0	999	999	999
1189	102	0	2	2	2	2	2	2	2	4	4	3	3	3	0	1	0	1	0	1	4	3	2	3	3	3	2	9999	999	999	999	999	999	999	999	999	999	999	0	1	1	0	999	999	999
1190	102	0	1	1	1	1	4	3	1	5	3	4	4	4	1	1	1	1	1	1	4	2	1	2	4	2	3	9999	999	999	999	999	999	999	999	999	999	999	0	3	0	1	999	999	999
1191	102	0	1	0	0	1	2	3	1	3	4	2	2	3	1	1	1	1	0	0	4	3	2	3	3	2	2	9999	999	999	999	999	999	999	999	999	999	999	0	1	0	1	999	999	999
1192	102	0	0	0	1	0	5	3	5	4	4	2	3	3	1	1	1	1	1	1	4	3	3	2	4	3	5	9999	999	999	999	999	999	999	999	999	999	999	0	4	0	1	999	999	999
1193	102	0	0	0	0	0	4	2	5	3	4	2	2	3	1	1	1	1	1	1	4	3	3	4	3	4	3	9999	999	999	999	999	999	999	999	999	999	999	0	3	1	0	999	999	999
1194	102	1	3	3	2	0	5	2	2	4	5	2	3	4	1	1	1	1	1	1	4	4	4	2	4	2	2	9999	999	999	999	999	999	999	999	999	999	999	0	4	1	0	999	999	999
1195	102	0	0	0	0	0	6	3	6	4	3	3	3	4	1	1	0	1	1	0	4	9999	1	4	4	4	3	9999	999	999	999	999	999	999	999	999	999	999	0	5	0	1	999	999	999
1196	102	0	0	0	0	0	2	3	1	4	4	2	3	3	0	0	1	1	0	0	4	4	1	2	2	2	4	9999	999	999	999	999	999	999	999	999	999	999	0	1	0	1	999	999	999
1197	102	0	0	0	0	3	6	2	6	9999	4	2	9999	9999	1	1	0	1	0	1	4	3	2	3	3	3	2	9999	999	999	999	999	999	999	999	999	999	999	0	5	1	0	999	999	999
1198	102	0	0	0	0	0	6	1	6	3	9999	2	2	2	1	1	0	0	0	1	4	4	4	3	2	9999	9999	9999	999	999	999	999	999	999	999	999	999	999	0	5	0	0	999	999	999
1199	102	1	0	0	0	0	1	3	2	5	2	2	4	2	0	1	1	1	1	1	4	4	3	2	4	1	3	9999	999	999	999	999	999	999	999	999	999	999	0	0	0	1	999	999	999
1200	102	0	1	0	0	0	1	3	2	5	4	2	4	1	1	0	1	1	1	1	4	4	2	3	4	4	5	9999	999	999	999	999	999	999	999	999	999	999	0	0	0	1	999	999	999
1201	102	0	2	0	2	2	5	3	2	4	5	4	3	4	1	1	0	0	0	1	4	4	4	4	4	4	2	9999	999	999	999	999	999	999	999	999	999	999	0	4	0	1	999	999	999
1202	102	0	1	0	2	1	3	3	1	3	4	2	2	4	1	1	1	1	1	1	4	4	4	4	4	4	3	9999	999	999	999	999	999	999	999	999	999	999	0	2	0	1	999	999	999
1203	102	1	0	0	0	0	4	2	3	4	3	2	3	3	1	0	1	0	0	0	4	4	3	4	3	4	4	9999	999	999	999	999	999	999	999	999	999	999	0	3	1	0	999	999	999
1204	102	1	0	0	0	3	4	2	3	5	4	2	4	3	1	1	0	0	0	1	3	3	3	3	3	3	2	9999	999	999	999	999	999	999	999	999	999	999	0	3	1	0	999	999	999
1205	102	0	0	0	0	0	5	2	5	3	4	1	2	3	1	0	1	1	1	1	4	3	4	3	4	2	4	9999	999	999	999	999	999	999	999	999	999	999	0	4	1	0	999	999	999
1206	102	0	1	0	0	0	5	3	1	4	4	2	3	2	0	0	0	1	1	0	4	4	3	4	4	2	2	9999	999	999	999	999	999	999	999	999	999	999	0	4	0	1	999	999	999
1207	102	0	0	0	0	0	6	2	5	4	5	2	3	9999	1	0	0	1	0	1	4	4	3	4	4	2	3	9999	999	999	999	999	999	999	999	999	999	999	0	5	1	0	999	999	999
1208	102	1	2	1	0	2	2	3	2	3	5	3	2	3	1	1	1	1	0	1	4	4	3	3	4	4	4	9999	999	999	999	999	999	999	999	999	999	999	0	1	0	1	999	999	999
1209	102	0	0	0	0	0	4	2	2	4	3	3	3	3	1	1	1	1	0	1	4	2	3	4	4	4	4	9999	999	999	999	999	999	999	999	999	999	999	0	3	1	0	999	999	999
1210	102	1	0	0	0	0	9999	3	6	3	3	1	2	2	1	1	1	1	1	1	4	4	2	1	3	3	4	9999	999	999	999	999	999	999	999	999	999	999	0	9999	0	1	999	999	999
1211	102	0	0	0	0	0	6	2	5	4	5	3	3	5	1	1	1	1	0	1	4	4	4	1	4	4	2	9999	999	999	999	999	999	999	999	999	999	999	0	5	1	0	999	999	999
1212	102	1	1	1	0	1	4	2	7	5	4	2	4	4	1	1	1	1	1	1	4	4	4	3	4	4	4	9999	999	999	999	999	999	999	999	999	999	999	1	3	1	0	999	999	999
1213	102	0	0	0	1	1	4	3	5	4	4	3	3	4	1	1	1	1	1	1	4	4	2	4	4	3	2	9999	999	999	999	999	999	999	999	999	999	999	0	3	0	1	999	999	999
1214	102	0	0	0	0	0	5	2	6	4	4	3	3	4	1	1	0	1	1	1	4	4	3	4	3	4	4	9999	999	999	999	999	999	999	999	999	999	999	0	4	1	0	999	999	999
1215	102	0	3	1	0	0	6	1	5	3	5	4	2	3	1	1	0	1	1	1	4	4	3	2	4	4	2	9999	999	999	999	999	999	999	999	999	999	999	0	5	0	0	999	999	999
1216	102	0	0	0	0	0	5	2	2	3	4	2	2	3	0	0	0	0	0	0	4	4	1	4	4	1	2	9999	999	999	999	999	999	999	999	999	999	999	0	4	1	0	999	999	999
1217	102	0	1	0	0	0	4	2	5	3	5	2	2	4	1	1	1	1	0	1	4	4	1	2	4	4	5	9999	999	999	999	999	999	999	999	999	999	999	0	3	1	0	999	999	999
1218	102	1	1	1	0	1	3	3	1	2	4	2	1	3	0	0	0	1	0	1	4	4	2	3	3	3	3	9999	999	999	999	999	999	999	999	999	999	999	0	2	0	1	999	999	999
1219	102	0	0	0	0	0	6	1	5	4	4	3	3	3	1	1	1	1	1	1	4	4	3	3	3	2	2	9999	999	999	999	999	999	999	999	999	999	999	0	5	0	0	999	999	999
1220	102	1	0	0	0	0	6	2	6	3	4	2	2	3	1	0	0	1	0	1	4	4	4	4	4	4	5	9999	999	999	999	999	999	999	999	999	999	999	0	5	1	0	999	999	999
1221	102	0	0	0	0	0	6	3	6	3	4	1	2	3	0	1	0	0	1	0	4	4	4	4	2	3	3	9999	999	999	999	999	999	999	999	999	999	999	0	5	0	1	999	999	999
1222	102	0	9999	9999	9999	1	6	2	6	9999	4	9999	9999	9999	1	1	1	1	1	1	4	4	1	1	2	1	2	9999	999	999	999	999	999	999	999	999	999	999	0	5	1	0	999	999	999
1223	102	0	1	0	0	0	6	2	6	3	5	3	2	3	1	1	1	1	0	1	4	4	4	4	3	4	4	9999	999	999	999	999	999	999	999	999	999	999	0	5	1	0	999	999	999
1224	102	0	1	1	9999	1	5	2	6	9999	9999	2	9999	3	1	1	1	1	1	1	4	4	3	3	2	2	2	9999	999	999	999	999	999	999	999	999	999	999	0	4	1	0	999	999	999
1225	102	1	1	0	1	1	3	3	2	5	3	3	4	3	1	1	0	1	0	1	4	4	2	2	4	3	3	9999	999	999	999	999	999	999	999	999	999	999	0	2	0	1	999	999	999
1226	102	0	0	3	3	1	6	1	6	1	4	4	1	5	1	1	1	0	0	1	3	4	3	4	3	4	4	9999	999	999	999	999	999	999	999	999	999	999	0	5	0	0	999	999	999
1227	102	0	0	0	0	0	6	2	5	3	4	4	2	3	1	1	1	1	1	1	4	4	1	3	4	4	3	9999	999	999	999	999	999	999	999	999	999	999	0	5	1	0	999	999	999
1228	102	1	2	2	2	2	5	2	3	4	5	4	3	3	1	1	1	1	1	1	3	4	3	3	3	4	2	9999	999	999	999	999	999	999	999	999	999	999	0	4	1	0	999	999	999
1229	102	0	0	1	1	1	5	2	6	4	4	2	3	3	1	1	0	0	0	1	4	3	2	4	4	2	2	9999	999	999	999	999	999	999	999	999	999	999	0	4	1	0	999	999	999
1230	102	0	0	1	0	1	6	1	5	1	5	4	1	4	1	1	1	1	1	1	4	4	4	4	4	4	1	9999	999	999	999	999	999	999	999	999	999	999	0	5	0	0	999	999	999
1231	102	0	0	0	0	0	5	1	5	9999	9999	9999	9999	9999	1	1	1	0	0	1	3	1	1	1	1	1	2	9999	999	999	999	999	999	999	999	999	999	999	0	4	0	0	999	999	999
1232	102	1	0	1	0	0	6	1	6	5	4	3	4	4	1	1	0	1	0	1	4	4	1	3	1	4	3	9999	999	999	999	999	999	999	999	999	999	999	0	5	0	0	999	999	999
1233	102	0	0	0	0	0	6	9999	6	1	5	1	1	3	1	1	1	1	1	1	4	4	2	4	4	4	4	9999	999	999	999	999	999	999	999	999	999	999	0	5	9999	9999	999	999	999
1234	102	1	0	0	0	3	4	2	3	9999	4	4	9999	4	1	1	0	1	0	1	4	3	1	3	3	3	3	9999	999	999	999	999	999	999	999	999	999	999	0	3	1	0	999	999	999
1235	102	0	2	1	1	1	1	3	4	2	3	3	1	5	1	1	1	1	0	1	4	4	3	2	4	4	4	9999	999	999	999	999	999	999	999	999	999	999	0	0	0	1	999	999	999
1236	102	0	0	0	0	0	6	1	6	9999	4	2	9999	4	1	1	0	1	0	1	4	4	1	4	4	4	2	9999	999	999	999	999	999	999	999	999	999	999	0	5	0	0	999	999	999
1237	102	0	0	0	0	0	6	2	6	3	5	1	2	4	1	1	1	1	0	1	4	4	3	3	4	2	4	9999	999	999	999	999	999	999	999	999	999	999	0	5	1	0	999	999	999
1238	102	0	0	0	0	0	6	1	6	9999	9999	9999	9999	3	1	1	1	1	1	1	4	4	2	3	4	2	2	9999	999	999	999	999	999	999	999	999	999	999	0	5	0	0	999	999	999
1239	102	0	1	1	1	1	6	2	6	3	4	4	2	3	1	1	1	1	1	1	4	4	4	3	4	2	2	9999	999	999	999	999	999	999	999	999	999	999	0	5	1	0	999	999	999
1240	102	0	3	2	2	2	5	2	5	5	5	4	4	3	1	1	1	1	1	1	4	4	4	4	4	3	2	9999	999	999	999	999	999	999	999	999	999	999	0	4	1	0	999	999	999
1241	102	0	0	0	0	1	5	2	5	4	2	1	3	2	1	1	0	1	0	0	4	4	1	3	4	2	4	9999	999	999	999	999	999	999	999	999	999	999	0	4	1	0	999	999	999
1242	102	1	0	0	0	0	6	3	6	2	3	2	1	4	1	1	1	1	0	0	4	4	3	2	3	3	4	9999	999	999	999	999	999	999	999	999	999	999	0	5	0	1	999	999	999
1243	102	0	0	0	0	0	6	1	6	1	4	2	1	4	1	1	1	1	0	1	4	3	3	3	2	3	4	9999	999	999	999	999	999	999	999	999	999	999	0	5	0	0	999	999	999
1244	102	0	0	0	0	0	6	1	6	9999	9999	1	9999	9999	1	1	0	1	0	1	4	3	4	1	3	9999	3	9999	999	999	999	999	999	999	999	999	999	999	0	5	0	0	999	999	999
1245	102	0	2	0	0	0	3	2	5	3	4	1	2	4	1	1	1	1	0	1	4	4	2	3	4	4	4	9999	999	999	999	999	999	999	999	999	999	999	0	2	1	0	999	999	999
1246	102	0	0	0	1	0	3	2	3	3	5	1	2	4	1	1	0	1	0	1	4	4	4	4	4	4	5	9999	999	999	999	999	999	999	999	999	999	999	0	2	1	0	999	999	999
1247	102	0	0	0	0	0	5	3	5	3	5	2	2	4	1	1	1	1	1	1	4	4	4	4	4	4	3	9999	999	999	999	999	999	999	999	999	999	999	0	4	0	1	999	999	999
1248	102	0	1	1	0	0	6	1	6	5	4	3	4	4	1	1	1	0	1	1	4	4	1	1	4	2	2	9999	999	999	999	999	999	999	999	999	999	999	0	5	0	0	999	999	999
1249	102	0	3	3	1	1	6	1	5	3	4	1	2	3	1	1	1	1	0	0	4	4	2	4	4	4	4	9999	999	999	999	999	999	999	999	999	999	999	0	5	0	0	999	999	999
1250	102	0	0	0	1	0	5	3	6	2	3	3	1	2	1	1	1	1	0	1	4	4	4	4	4	4	4	9999	999	999	999	999	999	999	999	999	999	999	0	4	0	1	999	999	999
1251	102	0	0	0	0	0	6	3	6	2	4	2	1	4	0	0	0	0	0	0	4	4	4	4	4	3	4	9999	999	999	999	999	999	999	999	999	999	999	0	5	0	1	999	999	999
1252	102	1	0	0	0	0	2	2	7	4	5	3	3	4	1	0	1	1	0	0	4	4	1	3	4	3	3	9999	999	999	999	999	999	999	999	999	999	999	1	1	1	0	999	999	999
1253	102	1	1	0	0	0	1	3	4	4	4	3	3	4	0	1	1	1	1	1	4	4	3	2	3	3	3	9999	999	999	999	999	999	999	999	999	999	999	0	0	0	1	999	999	999
1254	102	1	0	0	0	9999	6	1	6	2	4	1	1	3	0	0	0	0	0	0	4	4	3	3	1	1	5	9999	999	999	999	999	999	999	999	999	999	999	0	5	0	0	999	999	999
1255	102	0	1	1	1	0	2	3	1	2	4	2	1	1	1	1	1	1	0	1	4	4	2	3	2	3	3	9999	999	999	999	999	999	999	999	999	999	999	0	1	0	1	999	999	999
1256	102	0	0	0	0	0	5	3	5	3	3	1	2	1	1	1	0	0	0	1	4	4	4	1	4	4	2	9999	999	999	999	999	999	999	999	999	999	999	0	4	0	1	999	999	999
1257	102	0	1	3	3	1	6	1	6	3	4	3	2	3	1	1	1	1	1	1	4	4	4	4	4	4	2	9999	999	999	999	999	999	999	999	999	999	999	0	5	0	0	999	999	999
1258	102	0	0	0	3	2	3	3	1	2	5	2	1	2	0	1	1	1	0	1	4	4	1	1	4	4	5	9999	999	999	999	999	999	999	999	999	999	999	0	2	0	1	999	999	999
1259	102	0	0	0	0	1	1	3	4	1	4	1	1	2	1	0	1	1	0	1	4	4	4	4	4	4	5	9999	999	999	999	999	999	999	999	999	999	999	0	0	0	1	999	999	999
1260	102	0	0	0	0	0	4	2	5	1	2	1	1	2	1	0	0	0	0	0	3	3	3	3	3	3	4	9999	999	999	999	999	999	999	999	999	999	999	0	3	1	0	999	999	999
1261	102	0	1	0	0	1	2	3	9999	5	4	3	4	4	1	0	0	0	0	0	4	4	3	3	4	4	2	9999	999	999	999	999	999	999	999	999	999	999	9999	1	0	1	999	999	999
1262	102	0	3	3	9999	3	6	1	6	1	5	4	1	1	1	1	1	1	1	1	4	4	4	2	4	4	1	9999	999	999	999	999	999	999	999	999	999	999	0	5	0	0	999	999	999
1263	102	1	0	0	0	0	6	1	6	2	2	2	1	2	1	1	1	1	1	1	4	4	4	3	4	1	3	9999	999	999	999	999	999	999	999	999	999	999	0	5	0	0	999	999	999
1264	102	0	1	1	1	1	6	1	6	3	4	3	2	3	1	1	1	1	0	0	3	3	1	1	3	2	2	9999	999	999	999	999	999	999	999	999	999	999	0	5	0	0	999	999	999
1265	102	1	2	0	1	1	1	3	4	3	5	2	2	4	1	1	1	1	1	1	4	4	1	1	2	2	2	9999	999	999	999	999	999	999	999	999	999	999	0	0	0	1	999	999	999
1266	102	0	3	3	1	3	2	3	2	5	5	3	4	3	1	1	1	0	0	1	4	4	2	4	3	3	3	9999	999	999	999	999	999	999	999	999	999	999	0	1	0	1	999	999	999
1267	102	1	1	1	1	1	6	2	2	4	3	1	3	3	1	0	0	1	0	0	4	2	2	2	2	2	2	9999	999	999	999	999	999	999	999	999	999	999	0	5	1	0	999	999	999
1268	102	1	0	0	0	0	2	3	1	2	4	2	1	1	1	1	1	1	1	1	4	4	4	4	4	4	4	9999	999	999	999	999	999	999	999	999	999	999	0	1	0	1	999	999	999
1269	102	0	0	0	1	0	6	1	6	3	4	2	2	3	1	0	1	1	0	1	4	4	1	1	2	2	4	9999	999	999	999	999	999	999	999	999	999	999	0	5	0	0	999	999	999
1270	102	0	0	0	0	0	4	2	7	4	4	3	3	3	0	1	0	1	0	1	4	4	4	4	4	3	4	9999	999	999	999	999	999	999	999	999	999	999	1	3	1	0	999	999	999
1271	102	0	0	0	0	0	4	2	5	3	5	2	2	3	1	1	1	1	1	1	4	4	2	4	4	4	5	9999	999	999	999	999	999	999	999	999	999	999	0	3	1	0	999	999	999
1272	102	1	0	0	1	0	2	3	4	4	3	2	3	1	1	1	0	0	0	0	4	3	1	3	2	1	4	9999	999	999	999	999	999	999	999	999	999	999	0	1	0	1	999	999	999
1273	102	0	0	0	0	0	4	3	1	4	5	2	3	3	1	1	1	0	1	1	4	4	1	4	4	4	2	9999	999	999	999	999	999	999	999	999	999	999	0	3	0	1	999	999	999
1274	102	0	0	0	0	0	4	2	2	5	3	2	4	3	0	0	0	0	0	0	4	4	1	2	3	2	2	9999	999	999	999	999	999	999	999	999	999	999	0	3	1	0	999	999	999
1275	102	0	0	0	0	0	6	2	5	3	4	2	2	2	1	1	0	1	1	1	4	4	1	4	4	4	4	9999	999	999	999	999	999	999	999	999	999	999	0	5	1	0	999	999	999
1276	102	0	0	0	0	0	3	3	2	4	2	2	3	3	1	0	1	0	1	0	4	4	2	4	4	4	3	9999	999	999	999	999	999	999	999	999	999	999	0	2	0	1	999	999	999
1277	102	0	3	3	3	3	3	2	7	4	5	5	3	5	1	1	1	1	1	1	4	4	4	4	4	4	1	9999	999	999	999	999	999	999	999	999	999	999	1	2	1	0	999	999	999
1278	102	0	0	0	0	0	6	2	6	3	5	1	2	5	1	1	1	1	1	1	4	4	4	4	4	4	1	9999	999	999	999	999	999	999	999	999	999	999	0	5	1	0	999	999	999
1279	102	1	1	1	2	3	3	3	1	5	5	4	4	5	1	1	1	1	1	1	4	4	3	4	2	3	1	9999	999	999	999	999	999	999	999	999	999	999	0	2	0	1	999	999	999
1280	102	0	0	0	0	2	2	2	5	1	5	3	1	3	1	1	1	1	1	1	4	4	4	3	4	4	2	9999	999	999	999	999	999	999	999	999	999	999	0	1	1	0	999	999	999
1281	102	0	0	0	0	0	5	3	4	4	3	2	3	3	1	0	1	1	1	0	4	3	3	3	3	3	4	9999	999	999	999	999	999	999	999	999	999	999	0	4	0	1	999	999	999
1282	102	1	0	0	0	0	2	1	9999	5	5	3	4	4	1	1	1	1	1	1	4	4	3	2	4	2	4	9999	999	999	999	999	999	999	999	999	999	999	9999	1	0	0	999	999	999
1283	102	1	0	0	0	0	1	3	4	2	3	2	1	2	1	1	1	1	0	1	4	4	2	4	4	4	5	9999	999	999	999	999	999	999	999	999	999	999	0	0	0	1	999	999	999
1284	102	0	0	0	0	1	4	3	2	2	4	1	1	3	1	0	1	1	1	0	4	4	4	4	4	4	4	9999	999	999	999	999	999	999	999	999	999	999	0	3	0	1	999	999	999
1285	102	0	0	0	0	0	5	2	6	2	3	1	1	2	0	0	0	0	0	0	4	4	1	1	2	4	4	9999	999	999	999	999	999	999	999	999	999	999	0	4	1	0	999	999	999
1286	102	0	0	0	0	0	6	1	5	5	3	1	4	4	0	0	0	0	0	0	4	4	4	4	3	4	5	9999	999	999	999	999	999	999	999	999	999	999	0	5	0	0	999	999	999
1287	102	0	2	2	2	2	6	1	5	4	5	3	3	3	1	1	1	1	1	0	4	4	4	4	4	1	2	9999	999	999	999	999	999	999	999	999	999	999	0	5	0	0	999	999	999
1288	102	1	1	0	1	1	2	3	2	1	3	1	1	1	0	0	1	0	0	1	4	4	2	1	4	2	4	9999	999	999	999	999	999	999	999	999	999	999	0	1	0	1	999	999	999
1289	102	0	0	0	0	0	6	1	5	9999	3	3	9999	4	1	1	0	0	1	1	4	4	1	1	2	1	4	9999	999	999	999	999	999	999	999	999	999	999	0	5	0	0	999	999	999
1290	102	0	1	1	1	0	4	3	2	5	5	4	4	3	1	0	0	1	0	1	4	4	4	3	4	4	5	9999	999	999	999	999	999	999	999	999	999	999	0	3	0	1	999	999	999
1291	102	1	0	0	0	0	1	3	4	4	4	3	3	3	1	1	1	1	1	1	4	4	2	3	4	2	3	9999	999	999	999	999	999	999	999	999	999	999	0	0	0	1	999	999	999
1292	102	0	0	0	0	0	3	2	2	3	3	2	2	4	1	1	1	1	0	1	4	4	4	4	4	3	5	9999	999	999	999	999	999	999	999	999	999	999	0	2	1	0	999	999	999
1293	102	1	3	3	2	0	3	1	3	4	3	3	3	4	1	1	1	1	1	1	2	4	1	1	2	3	3	9999	999	999	999	999	999	999	999	999	999	999	0	2	0	0	999	999	999
1294	102	0	0	0	0	0	2	3	2	2	5	3	1	3	1	1	1	1	1	1	4	4	3	4	4	4	4	9999	999	999	999	999	999	999	999	999	999	999	0	1	0	1	999	999	999
1295	102	0	0	0	0	0	4	2	7	3	5	1	2	4	1	1	0	1	1	1	4	4	4	2	4	4	2	9999	999	999	999	999	999	999	999	999	999	999	1	3	1	0	999	999	999
1296	102	1	0	0	0	0	5	2	3	1	4	1	1	4	1	1	1	1	0	1	4	4	3	2	2	2	3	9999	999	999	999	999	999	999	999	999	999	999	0	4	1	0	999	999	999
1297	102	0	3	3	2	0	5	2	5	9999	5	5	9999	3	1	1	0	1	1	1	4	4	4	4	4	4	5	9999	999	999	999	999	999	999	999	999	999	999	0	4	1	0	999	999	999
1298	102	0	0	0	0	0	6	1	6	4	4	5	3	3	1	0	0	1	0	1	4	2	2	4	2	3	2	9999	999	999	999	999	999	999	999	999	999	999	0	5	0	0	999	999	999
1299	102	1	1	0	0	0	4	2	3	5	4	3	4	4	9999	1	0	1	0	1	4	4	3	3	4	4	4	9999	999	999	999	999	999	999	999	999	999	999	0	3	1	0	999	999	999
1300	102	0	0	0	0	0	4	2	2	1	5	3	1	4	1	1	1	1	1	1	4	4	2	3	3	2	5	9999	999	999	999	999	999	999	999	999	999	999	0	3	1	0	999	999	999
1301	102	0	0	0	0	0	5	1	5	3	4	1	2	3	1	1	0	1	0	1	4	4	2	1	3	4	3	9999	999	999	999	999	999	999	999	999	999	999	0	4	0	0	999	999	999
1302	102	0	0	0	0	0	1	3	4	3	2	1	2	3	1	1	1	1	0	1	4	4	4	3	3	4	3	9999	999	999	999	999	999	999	999	999	999	999	0	0	0	1	999	999	999
1303	102	0	1	1	0	0	4	3	7	1	5	1	1	2	1	1	1	1	1	1	4	4	4	4	4	4	4	9999	999	999	999	999	999	999	999	999	999	999	1	3	0	1	999	999	999
1304	102	1	0	0	0	0	6	3	6	3	4	3	2	3	1	1	1	1	1	1	3	3	3	3	4	3	4	9999	999	999	999	999	999	999	999	999	999	999	0	5	0	1	999	999	999
1305	102	1	0	0	0	1	4	2	3	3	5	2	2	4	1	1	1	1	0	1	4	4	4	1	4	2	3	9999	999	999	999	999	999	999	999	999	999	999	0	3	1	0	999	999	999
1306	102	0	1	0	0	0	4	2	2	4	4	3	3	4	1	1	1	1	1	0	4	4	2	3	4	4	2	9999	999	999	999	999	999	999	999	999	999	999	0	3	1	0	999	999	999
1307	102	0	0	0	0	2	4	3	5	4	4	2	3	2	1	1	1	1	0	1	4	4	1	2	4	4	4	9999	999	999	999	999	999	999	999	999	999	999	0	3	0	1	999	999	999
1308	102	1	0	0	0	0	2	2	2	5	5	3	4	5	1	1	1	1	0	0	4	4	1	4	4	2	3	9999	999	999	999	999	999	999	999	999	999	999	0	1	1	0	999	999	999
1309	102	0	1	0	2	2	5	2	5	3	5	3	2	4	1	1	1	1	0	1	4	4	4	4	4	4	3	9999	999	999	999	999	999	999	999	999	999	999	0	4	1	0	999	999	999
1310	102	0	0	0	0	0	5	2	6	1	4	1	1	3	1	1	1	1	1	1	4	4	4	3	4	3	4	9999	999	999	999	999	999	999	999	999	999	999	0	4	1	0	999	999	999
1311	102	1	0	0	0	2	4	2	2	4	4	2	3	3	1	1	1	1	1	0	4	4	2	3	4	4	4	9999	999	999	999	999	999	999	999	999	999	999	0	3	1	0	999	999	999
1312	102	0	0	0	0	0	6	3	3	4	3	1	3	3	0	0	0	0	0	1	4	2	1	1	4	1	3	9999	999	999	999	999	999	999	999	999	999	999	0	5	0	1	999	999	999
1313	102	0	1	0	0	0	1	3	4	4	4	3	3	4	1	1	1	0	0	1	4	4	2	4	3	3	4	9999	999	999	999	999	999	999	999	999	999	999	0	0	0	1	999	999	999
1314	102	0	1	2	2	1	5	2	5	3	5	4	2	4	1	1	0	1	0	1	4	3	4	3	3	3	2	9999	999	999	999	999	999	999	999	999	999	999	0	4	1	0	999	999	999
1315	102	1	0	1	1	0	3	2	1	5	4	4	4	4	0	1	1	1	0	0	4	4	1	4	4	4	2	9999	999	999	999	999	999	999	999	999	999	999	0	2	1	0	999	999	999
1316	102	0	3	3	3	2	4	2	2	5	4	4	4	4	1	1	1	1	1	1	4	4	3	4	4	4	2	9999	999	999	999	999	999	999	999	999	999	999	0	3	1	0	999	999	999
1317	102	0	1	1	3	0	5	1	3	1	4	1	1	4	1	1	0	0	0	1	4	4	1	4	4	2	2	9999	999	999	999	999	999	999	999	999	999	999	0	4	0	0	999	999	999
1318	102	1	1	1	1	1	4	2	3	5	5	3	4	4	1	1	1	0	1	1	4	2	2	2	2	1	2	9999	999	999	999	999	999	999	999	999	999	999	0	3	1	0	999	999	999
1319	102	0	1	0	0	1	6	1	5	4	5	3	3	5	1	1	1	1	1	1	3	4	3	3	4	3	2	9999	999	999	999	999	999	999	999	999	999	999	0	5	0	0	999	999	999
1320	102	0	1	0	0	0	5	3	5	3	5	1	2	2	1	1	0	1	0	1	4	3	3	4	3	3	2	9999	999	999	999	999	999	999	999	999	999	999	0	4	0	1	999	999	999
1321	102	0	0	0	0	0	4	2	5	3	4	1	2	3	1	1	1	1	1	1	4	4	4	4	4	4	4	9999	999	999	999	999	999	999	999	999	999	999	0	3	1	0	999	999	999
1322	102	1	0	0	0	0	3	3	1	2	4	2	1	1	1	1	1	0	0	0	4	4	2	4	4	4	4	9999	999	999	999	999	999	999	999	999	999	999	0	2	0	1	999	999	999
1323	102	1	0	0	0	0	1	2	2	2	3	1	1	3	1	0	0	0	9999	0	4	4	3	3	4	4	3	9999	999	999	999	999	999	999	999	999	999	999	0	0	1	0	999	999	999
1324	102	1	0	0	0	0	5	3	1	3	3	1	2	2	0	0	0	0	0	0	3	1	1	2	2	2	3	9999	999	999	999	999	999	999	999	999	999	999	0	4	0	1	999	999	999
1325	102	0	0	0	0	0	4	3	2	3	4	3	2	4	1	1	1	1	1	1	4	4	3	2	2	2	3	9999	999	999	999	999	999	999	999	999	999	999	0	3	0	1	999	999	999
1326	102	0	3	1	1	3	5	2	6	4	4	2	3	3	1	1	1	1	1	1	4	4	4	4	3	4	3	9999	999	999	999	999	999	999	999	999	999	999	0	4	1	0	999	999	999
1327	102	1	2	1	1	3	1	2	3	5	4	3	4	3	1	1	1	1	0	1	4	4	3	3	3	2	5	9999	999	999	999	999	999	999	999	999	999	999	0	0	1	0	999	999	999
1328	102	0	0	0	0	0	5	2	6	3	5	4	2	4	1	1	1	1	1	1	4	4	4	4	3	3	2	9999	999	999	999	999	999	999	999	999	999	999	0	4	1	0	999	999	999
1329	102	1	0	0	0	1	2	3	3	2	4	2	1	3	1	0	1	0	1	1	4	4	2	2	2	4	3	9999	999	999	999	999	999	999	999	999	999	999	0	1	0	1	999	999	999
1330	102	0	0	0	0	0	6	2	5	5	4	3	4	4	1	0	1	1	0	0	4	4	2	4	4	2	3	9999	999	999	999	999	999	999	999	999	999	999	0	5	1	0	999	999	999
1331	102	0	1	0	0	0	5	1	5	4	9999	3	3	3	1	1	1	1	1	1	4	4	4	4	4	3	5	9999	999	999	999	999	999	999	999	999	999	999	0	4	0	0	999	999	999
1332	102	1	0	0	0	0	5	3	6	4	4	3	3	4	1	1	1	1	0	1	4	4	4	4	4	4	5	9999	999	999	999	999	999	999	999	999	999	999	0	4	0	1	999	999	999
1333	102	0	3	3	2	3	4	2	7	4	4	3	3	4	1	1	1	1	1	1	4	4	2	4	4	4	2	9999	999	999	999	999	999	999	999	999	999	999	1	3	1	0	999	999	999
1334	102	1	0	0	0	0	6	2	6	3	4	1	2	4	1	1	1	1	1	1	4	3	3	3	3	3	2	9999	999	999	999	999	999	999	999	999	999	999	0	5	1	0	999	999	999
1335	102	0	0	3	0	0	6	2	2	9999	5	4	9999	4	1	1	1	1	1	1	4	4	3	4	4	4	4	9999	999	999	999	999	999	999	999	999	999	999	0	5	1	0	999	999	999
1336	102	0	0	0	0	0	6	1	6	4	5	2	3	5	0	0	1	1	1	1	4	4	4	2	4	1	4	9999	999	999	999	999	999	999	999	999	999	999	0	5	0	0	999	999	999
1337	102	1	1	0	0	1	1	3	4	4	4	2	3	4	1	1	1	1	0	1	4	3	2	2	3	3	2	9999	999	999	999	999	999	999	999	999	999	999	0	0	0	1	999	999	999
1338	102	0	0	0	0	0	4	3	1	9999	5	4	9999	4	1	1	1	1	0	1	4	4	4	4	4	3	3	9999	999	999	999	999	999	999	999	999	999	999	0	3	0	1	999	999	999
1339	102	0	2	2	2	2	6	1	6	1	5	9999	1	9999	1	1	1	1	0	1	4	4	4	3	3	3	4	9999	999	999	999	999	999	999	999	999	999	999	0	5	0	0	999	999	999
1340	102	0	0	0	0	0	6	1	6	1	5	4	1	4	1	1	0	1	1	1	4	4	4	4	4	4	4	9999	999	999	999	999	999	999	999	999	999	999	0	5	0	0	999	999	999
1341	102	1	3	3	3	1	1	3	1	5	4	3	4	4	0	0	1	0	0	1	4	4	2	3	4	3	3	9999	999	999	999	999	999	999	999	999	999	999	0	0	0	1	999	999	999
1342	102	0	1	1	1	1	4	2	5	4	4	2	3	4	1	0	1	1	0	1	4	4	3	2	4	3	3	9999	999	999	999	999	999	999	999	999	999	999	0	3	1	0	999	999	999
1343	102	0	0	0	0	0	2	3	2	4	5	4	3	3	0	0	1	0	0	0	4	4	2	4	3	4	2	9999	999	999	999	999	999	999	999	999	999	999	0	1	0	1	999	999	999
1344	102	1	0	1	1	1	4	3	1	2	5	2	1	1	1	1	0	0	0	1	4	4	1	2	4	2	2	9999	999	999	999	999	999	999	999	999	999	999	0	3	0	1	999	999	999
1345	102	0	0	0	0	0	5	2	5	2	1	2	1	2	1	0	1	1	0	1	4	3	2	3	3	4	4	9999	999	999	999	999	999	999	999	999	999	999	0	4	1	0	999	999	999
1346	102	0	2	2	3	3	1	3	4	6	4	3	5	4	1	1	0	0	0	1	4	4	2	3	4	3	3	9999	999	999	999	999	999	999	999	999	999	999	0	0	0	1	999	999	999
1347	102	0	1	0	0	0	3	3	1	4	4	2	3	4	1	1	1	1	0	1	4	4	3	4	4	3	2	9999	999	999	999	999	999	999	999	999	999	999	0	2	0	1	999	999	999
1348	102	1	1	1	0	1	4	2	3	4	4	3	3	9999	1	1	1	1	0	1	4	4	1	2	4	2	2	9999	999	999	999	999	999	999	999	999	999	999	0	3	1	0	999	999	999
1349	102	0	0	0	0	0	3	2	1	1	3	1	1	3	1	0	1	1	0	1	4	4	2	4	4	4	5	9999	999	999	999	999	999	999	999	999	999	999	0	2	1	0	999	999	999
1350	102	0	1	9999	3	9999	6	1	6	9999	9999	1	9999	9999	1	1	1	1	1	1	4	4	2	4	4	9999	4	9999	999	999	999	999	999	999	999	999	999	999	0	5	0	0	999	999	999
1351	102	0	0	0	0	0	6	1	5	1	5	1	1	9999	1	0	0	1	1	1	4	4	4	4	4	1	3	9999	999	999	999	999	999	999	999	999	999	999	0	5	0	0	999	999	999
1352	102	0	1	1	0	0	6	1	5	3	5	1	2	3	1	1	1	1	0	1	4	4	2	2	2	3	3	9999	999	999	999	999	999	999	999	999	999	999	0	5	0	0	999	999	999
1353	102	1	0	0	0	0	5	2	3	1	2	1	1	4	1	1	1	1	0	1	4	4	2	4	4	4	4	9999	999	999	999	999	999	999	999	999	999	999	0	4	1	0	999	999	999
1354	102	1	1	0	0	0	4	2	1	3	3	2	2	4	1	0	9999	0	0	0	3	2	2	2	3	2	2	9999	999	999	999	999	999	999	999	999	999	999	0	3	1	0	999	999	999
1355	102	0	1	0	0	0	2	2	2	9999	4	2	9999	3	1	1	1	1	0	0	4	4	2	4	4	4	3	9999	999	999	999	999	999	999	999	999	999	999	0	1	1	0	999	999	999
1356	102	0	2	3	0	2	1	3	4	4	5	4	3	3	1	0	1	0	0	1	4	4	3	3	4	4	3	9999	999	999	999	999	999	999	999	999	999	999	0	0	0	1	999	999	999
1357	102	0	2	3	1	3	6	2	6	1	5	4	1	3	1	1	1	1	0	1	4	4	3	4	4	3	2	9999	999	999	999	999	999	999	999	999	999	999	0	5	1	0	999	999	999
1358	102	0	0	0	0	0	3	3	5	1	4	2	1	4	1	1	1	1	1	1	4	4	3	4	4	4	3	9999	999	999	999	999	999	999	999	999	999	999	0	2	0	1	999	999	999
1359	102	0	0	1	0	0	6	1	6	4	3	2	3	3	0	0	0	1	0	1	4	4	3	3	4	3	3	9999	999	999	999	999	999	999	999	999	999	999	0	5	0	0	999	999	999
1360	102	0	0	0	0	0	4	2	5	3	5	2	2	4	1	1	1	1	0	1	4	4	4	4	4	4	3	9999	999	999	999	999	999	999	999	999	999	999	0	3	1	0	999	999	999
1361	102	0	0	0	0	0	1	3	4	3	4	5	2	3	1	0	1	1	1	1	4	4	4	4	4	3	5	9999	999	999	999	999	999	999	999	999	999	999	0	0	0	1	999	999	999
1362	102	0	0	0	0	0	4	3	1	5	4	4	4	4	1	1	1	1	0	0	4	4	4	4	4	4	4	9999	999	999	999	999	999	999	999	999	999	999	0	3	0	1	999	999	999
1363	102	0	0	0	0	3	6	2	6	9999	4	1	9999	9999	0	0	1	1	1	1	4	3	3	3	1	3	2	9999	999	999	999	999	999	999	999	999	999	999	0	5	1	0	999	999	999
1364	102	1	1	0	0	1	2	3	4	4	5	3	3	5	1	1	1	1	0	1	4	4	2	3	2	3	4	9999	999	999	999	999	999	999	999	999	999	999	0	1	0	1	999	999	999
1365	102	0	0	0	0	0	4	3	1	2	5	2	1	4	1	1	1	1	1	1	3	4	1	3	4	4	4	9999	999	999	999	999	999	999	999	999	999	999	0	3	0	1	999	999	999
1366	102	1	0	0	0	0	3	3	1	4	3	2	3	4	1	1	1	1	1	1	3	4	4	4	4	4	3	9999	999	999	999	999	999	999	999	999	999	999	0	2	0	1	999	999	999
1367	102	1	0	0	0	2	2	3	7	3	2	2	2	3	1	1	1	1	0	0	4	4	4	4	3	4	4	9999	999	999	999	999	999	999	999	999	999	999	1	1	0	1	999	999	999
1368	102	1	0	0	0	0	1	3	4	2	4	2	1	2	1	1	1	1	0	1	4	4	3	3	4	4	3	9999	999	999	999	999	999	999	999	999	999	999	0	0	0	1	999	999	999
1369	102	0	1	2	2	3	3	2	1	5	5	3	4	4	1	1	1	1	1	1	4	4	1	4	4	4	3	9999	999	999	999	999	999	999	999	999	999	999	0	2	1	0	999	999	999
1370	102	1	0	0	0	1	2	3	1	4	3	2	3	3	1	0	1	1	0	1	4	4	3	3	4	4	3	9999	999	999	999	999	999	999	999	999	999	999	0	1	0	1	999	999	999
1371	102	1	0	0	0	0	4	3	1	1	4	2	1	3	1	1	1	9999	9999	1	4	4	3	2	4	3	3	9999	999	999	999	999	999	999	999	999	999	999	0	3	0	1	999	999	999
1372	102	1	0	0	0	0	5	2	1	4	4	1	3	2	0	0	1	0	0	0	4	4	4	4	2	2	3	9999	999	999	999	999	999	999	999	999	999	999	0	4	1	0	999	999	999
1373	102	0	2	0	0	1	5	2	1	4	3	3	3	5	1	1	1	1	1	1	4	4	4	2	4	2	2	9999	999	999	999	999	999	999	999	999	999	999	0	4	1	0	999	999	999
1374	102	0	3	0	0	0	2	3	2	6	4	4	5	5	0	0	1	0	0	1	4	4	4	3	4	4	5	9999	999	999	999	999	999	999	999	999	999	999	0	1	0	1	999	999	999
1375	102	0	0	0	0	0	4	3	5	3	3	1	2	3	1	1	0	0	0	1	4	4	3	4	3	4	3	9999	999	999	999	999	999	999	999	999	999	999	0	3	0	1	999	999	999
1376	102	0	0	0	0	0	5	2	2	4	5	4	3	3	1	1	1	1	0	1	4	4	4	4	4	3	5	9999	999	999	999	999	999	999	999	999	999	999	0	4	1	0	999	999	999
1377	102	1	0	0	0	1	4	3	1	4	4	2	3	3	1	1	1	1	0	0	4	4	1	2	4	2	2	9999	999	999	999	999	999	999	999	999	999	999	0	3	0	1	999	999	999
1378	102	1	0	0	0	0	3	3	1	4	4	3	3	3	1	1	1	1	0	1	4	4	1	3	3	4	3	9999	999	999	999	999	999	999	999	999	999	999	0	2	0	1	999	999	999
1379	102	1	2	0	3	0	2	2	7	4	5	3	3	4	1	0	1	1	1	1	4	4	4	3	4	4	3	9999	999	999	999	999	999	999	999	999	999	999	1	1	1	0	999	999	999
1380	102	1	3	3	1	3	3	3	1	5	4	4	4	4	1	1	1	1	0	1	4	4	3	3	3	3	2	9999	999	999	999	999	999	999	999	999	999	999	0	2	0	1	999	999	999
1381	102	0	1	1	1	2	1	3	2	4	5	4	3	5	1	1	1	1	0	1	4	4	4	4	4	3	3	9999	999	999	999	999	999	999	999	999	999	999	0	0	0	1	999	999	999
1382	102	1	0	0	0	0	5	3	1	5	5	2	4	3	1	1	1	1	1	1	4	3	2	3	3	3	5	9999	999	999	999	999	999	999	999	999	999	999	0	4	0	1	999	999	999
1383	102	0	0	0	0	0	5	2	5	4	2	1	3	3	1	1	0	0	1	0	3	4	4	4	4	1	2	9999	999	999	999	999	999	999	999	999	999	999	0	4	1	0	999	999	999
1384	102	1	0	3	0	0	6	2	6	3	5	2	2	3	1	1	0	1	1	1	4	4	4	4	4	4	3	9999	999	999	999	999	999	999	999	999	999	999	0	5	1	0	999	999	999
1385	102	1	3	1	3	1	3	3	2	4	3	2	3	3	0	0	1	0	0	0	4	3	1	2	3	2	2	9999	999	999	999	999	999	999	999	999	999	999	0	2	0	1	999	999	999
1386	102	1	1	0	0	1	1	3	4	5	5	4	4	4	1	1	1	1	0	1	4	4	2	2	4	4	3	9999	999	999	999	999	999	999	999	999	999	999	0	0	0	1	999	999	999
1387	102	0	3	0	3	3	6	1	5	9999	5	4	9999	9999	1	1	0	0	1	1	9999	4	3	4	3	4	4	9999	999	999	999	999	999	999	999	999	999	999	0	5	0	0	999	999	999
1388	102	1	3	3	3	3	2	3	1	5	5	5	4	5	1	1	1	1	1	1	4	4	3	4	4	4	2	9999	999	999	999	999	999	999	999	999	999	999	0	1	0	1	999	999	999
1389	102	1	2	0	3	1	3	3	7	4	5	4	3	5	1	1	1	1	1	1	4	4	4	4	4	2	4	9999	999	999	999	999	999	999	999	999	999	999	1	2	0	1	999	999	999
1390	102	0	0	0	0	0	5	3	5	4	4	2	3	4	0	0	1	1	1	0	4	4	4	3	4	4	5	9999	999	999	999	999	999	999	999	999	999	999	0	4	0	1	999	999	999
1391	102	1	1	0	1	0	1	3	2	4	4	2	3	4	1	1	1	0	0	1	9999	4	3	3	4	4	5	9999	999	999	999	999	999	999	999	999	999	999	0	0	0	1	999	999	999
1392	102	1	0	0	0	0	2	3	1	2	2	1	1	1	0	1	1	0	0	1	4	4	2	2	2	1	5	9999	999	999	999	999	999	999	999	999	999	999	0	1	0	1	999	999	999
1393	102	0	0	0	0	1	1	3	4	3	4	2	2	4	1	1	1	1	0	1	4	4	1	4	4	2	4	9999	999	999	999	999	999	999	999	999	999	999	0	0	0	1	999	999	999
1394	102	1	1	0	0	2	3	3	2	9999	5	9999	9999	5	1	1	1	1	0	1	4	4	4	4	4	4	5	9999	999	999	999	999	999	999	999	999	999	999	0	2	0	1	999	999	999
1395	102	0	1	0	0	0	4	2	2	4	3	2	3	5	1	1	1	0	0	0	4	4	4	3	4	2	2	9999	999	999	999	999	999	999	999	999	999	999	0	3	1	0	999	999	999
1396	102	1	9999	0	9999	1	3	3	1	4	3	5	3	4	1	1	1	1	0	1	3	3	4	3	2	2	3	9999	999	999	999	999	999	999	999	999	999	999	0	2	0	1	999	999	999
1397	102	0	3	9999	3	1	5	3	5	4	4	4	3	5	1	1	1	1	1	1	3	4	4	4	4	4	2	9999	999	999	999	999	999	999	999	999	999	999	0	4	0	1	999	999	999
1398	102	0	0	0	0	0	1	3	4	2	3	2	1	3	1	1	1	1	0	1	4	4	2	2	2	3	5	9999	999	999	999	999	999	999	999	999	999	999	0	0	0	1	999	999	999
1399	102	1	0	0	0	0	2	3	1	3	4	3	2	3	1	0	1	0	0	1	4	4	2	4	4	4	3	9999	999	999	999	999	999	999	999	999	999	999	0	1	0	1	999	999	999
1400	102	0	1	0	0	1	6	1	6	9999	4	5	9999	9999	1	1	0	1	1	1	4	4	1	3	4	3	4	9999	999	999	999	999	999	999	999	999	999	999	0	5	0	0	999	999	999
1401	102	1	1	0	0	0	5	2	3	4	4	2	3	3	1	1	1	1	0	1	4	4	3	2	4	4	4	9999	999	999	999	999	999	999	999	999	999	999	0	4	1	0	999	999	999
1402	102	1	0	0	0	0	1	3	1	4	4	2	3	4	0	1	1	1	0	1	4	4	2	4	4	4	3	9999	999	999	999	999	999	999	999	999	999	999	0	0	0	1	999	999	999
1403	102	0	0	1	1	0	3	2	5	5	5	2	4	9999	1	1	1	0	0	1	4	3	3	3	3	1	4	9999	999	999	999	999	999	999	999	999	999	999	0	2	1	0	999	999	999
1404	102	1	1	1	1	0	2	3	3	4	4	3	3	4	1	1	1	0	0	1	4	4	2	2	3	2	4	9999	999	999	999	999	999	999	999	999	999	999	0	1	0	1	999	999	999
1405	102	1	0	0	0	0	3	3	1	1	3	1	1	1	0	0	1	0	1	0	4	4	1	2	3	4	4	9999	999	999	999	999	999	999	999	999	999	999	0	2	0	1	999	999	999
1406	102	1	0	0	0	0	2	3	2	4	4	3	3	3	1	1	0	1	0	1	4	4	2	2	2	4	3	9999	999	999	999	999	999	999	999	999	999	999	0	1	0	1	999	999	999
1407	102	0	0	0	0	1	3	3	1	4	4	3	3	3	1	1	1	1	0	1	4	4	4	4	4	2	3	9999	999	999	999	999	999	999	999	999	999	999	0	2	0	1	999	999	999
1408	102	0	0	0	0	0	4	2	5	3	4	4	2	3	1	0	1	1	0	1	4	4	4	4	4	3	4	9999	999	999	999	999	999	999	999	999	999	999	0	3	1	0	999	999	999
1409	102	0	1	0	0	0	6	1	7	1	4	2	1	3	0	1	1	1	0	0	4	4	4	4	4	4	2	9999	999	999	999	999	999	999	999	999	999	999	1	5	0	0	999	999	999
1410	102	1	2	3	1	1	1	3	4	4	4	3	3	3	1	1	1	1	0	1	4	4	4	4	4	4	2	9999	999	999	999	999	999	999	999	999	999	999	0	0	0	1	999	999	999
1411	102	1	0	0	0	0	4	3	1	2	1	1	1	1	1	1	1	1	0	1	4	4	2	4	4	4	5	9999	999	999	999	999	999	999	999	999	999	999	0	3	0	1	999	999	999
1412	102	1	0	0	0	0	2	3	2	4	3	3	3	3	1	1	1	1	1	1	4	4	2	3	3	4	5	9999	999	999	999	999	999	999	999	999	999	999	0	1	0	1	999	999	999
1413	102	1	3	3	3	2	3	3	1	3	5	1	2	4	0	0	1	1	1	1	4	4	1	3	4	2	2	9999	999	999	999	999	999	999	999	999	999	999	0	2	0	1	999	999	999
1414	102	0	0	0	0	0	5	2	6	4	4	2	3	3	1	1	1	1	0	1	3	4	2	2	4	2	2	9999	999	999	999	999	999	999	999	999	999	999	0	4	1	0	999	999	999
1415	102	1	0	0	0	0	5	3	1	2	4	1	1	1	0	0	0	1	0	0	4	3	2	3	4	3	4	9999	999	999	999	999	999	999	999	999	999	999	0	4	0	1	999	999	999
1416	102	1	0	0	0	0	5	3	1	2	3	2	1	4	1	1	1	1	0	1	4	4	2	3	4	4	3	9999	999	999	999	999	999	999	999	999	999	999	0	4	0	1	999	999	999
1417	102	1	0	0	0	0	4	1	3	1	4	3	1	9999	1	1	1	1	0	1	4	4	2	4	3	2	5	9999	999	999	999	999	999	999	999	999	999	999	0	3	0	0	999	999	999
1418	102	0	0	0	0	0	6	2	6	1	4	1	1	9999	1	1	1	0	0	1	4	4	4	9999	4	4	5	9999	999	999	999	999	999	999	999	999	999	999	0	5	1	0	999	999	999
1419	102	0	3	3	3	3	2	2	2	5	5	5	4	5	1	1	1	1	0	1	4	4	3	3	4	3	4	9999	999	999	999	999	999	999	999	999	999	999	0	1	1	0	999	999	999
1420	102	1	0	0	0	0	3	3	1	3	3	2	2	4	0	0	0	0	0	0	3	4	1	2	2	2	3	9999	999	999	999	999	999	999	999	999	999	999	0	2	0	1	999	999	999
1421	102	0	9999	0	2	0	4	1	3	4	3	5	3	2	1	1	1	1	1	1	4	3	3	3	3	3	3	9999	999	999	999	999	999	999	999	999	999	999	0	3	0	0	999	999	999
1422	102	0	0	0	0	0	3	3	5	5	4	3	4	4	1	0	1	1	0	1	4	4	1	4	4	4	3	9999	999	999	999	999	999	999	999	999	999	999	0	2	0	1	999	999	999
1423	102	0	0	0	0	0	6	1	5	4	5	3	3	3	1	0	0	1	0	1	4	4	1	3	3	4	3	9999	999	999	999	999	999	999	999	999	999	999	0	5	0	0	999	999	999
1424	102	0	1	2	2	0	5	2	3	3	5	1	2	3	0	1	1	0	0	0	4	4	1	1	4	1	2	9999	999	999	999	999	999	999	999	999	999	999	0	4	1	0	999	999	999
1425	102	0	0	0	0	0	4	2	5	3	4	2	2	4	1	1	1	1	1	1	4	4	4	4	4	3	3	9999	999	999	999	999	999	999	999	999	999	999	0	3	1	0	999	999	999
1426	102	0	2	3	0	0	4	1	5	5	5	4	4	4	1	1	1	0	0	1	4	3	3	4	4	3	4	9999	999	999	999	999	999	999	999	999	999	999	0	3	0	0	999	999	999
1427	102	1	1	1	0	1	2	3	1	5	4	3	4	4	0	1	0	1	0	1	4	3	3	2	3	3	3	9999	999	999	999	999	999	999	999	999	999	999	0	1	0	1	999	999	999
1428	102	0	3	3	3	3	4	2	5	1	5	4	1	4	1	1	0	1	0	1	4	3	3	3	3	3	4	9999	999	999	999	999	999	999	999	999	999	999	0	3	1	0	999	999	999
1429	102	0	0	0	0	1	4	2	2	9999	4	2	9999	4	1	1	1	1	1	1	4	4	4	4	4	4	3	9999	999	999	999	999	999	999	999	999	999	999	0	3	1	0	999	999	999
1430	102	1	0	0	0	0	6	2	6	3	4	1	2	3	0	1	0	1	0	1	4	4	1	1	4	2	4	9999	999	999	999	999	999	999	999	999	999	999	0	5	1	0	999	999	999
1431	102	0	1	1	1	1	4	2	5	3	3	3	2	3	1	0	1	1	0	1	4	4	3	4	4	4	3	9999	999	999	999	999	999	999	999	999	999	999	0	3	1	0	999	999	999
1432	102	1	0	0	0	0	5	2	7	1	5	1	1	3	1	1	1	1	1	1	4	4	4	4	4	4	5	9999	999	999	999	999	999	999	999	999	999	999	1	4	1	0	999	999	999
1433	102	0	0	0	0	0	2	3	1	4	4	3	3	2	0	0	0	0	0	0	4	4	1	3	3	3	5	9999	999	999	999	999	999	999	999	999	999	999	0	1	0	1	999	999	999
1434	102	0	0	0	0	0	3	2	2	5	5	5	4	4	1	1	0	1	0	1	4	4	4	4	4	4	4	9999	999	999	999	999	999	999	999	999	999	999	0	2	1	0	999	999	999
1435	102	1	0	0	0	0	2	3	3	3	5	1	2	3	1	1	1	1	0	1	4	3	2	3	2	3	3	9999	999	999	999	999	999	999	999	999	999	999	0	1	0	1	999	999	999
1436	102	1	0	0	0	0	3	2	7	2	4	2	1	3	1	1	1	1	1	1	4	4	3	2	4	1	4	9999	999	999	999	999	999	999	999	999	999	999	1	2	1	0	999	999	999
1437	102	0	1	1	2	1	3	2	5	3	5	4	2	5	1	1	1	1	1	1	4	4	4	4	4	4	3	9999	999	999	999	999	999	999	999	999	999	999	0	2	1	0	999	999	999
1438	102	0	0	0	0	0	9999	2	6	3	3	1	2	2	1	0	0	1	1	0	4	3	4	4	4	4	3	9999	999	999	999	999	999	999	999	999	999	999	0	9999	1	0	999	999	999
1439	102	1	0	0	0	1	1	3	2	5	5	4	4	5	1	1	1	1	0	1	4	4	1	2	4	3	2	9999	999	999	999	999	999	999	999	999	999	999	0	0	0	1	999	999	999
1440	102	0	1	2	0	0	4	3	1	4	4	2	3	3	1	1	0	1	1	1	4	4	2	3	4	3	4	9999	999	999	999	999	999	999	999	999	999	999	0	3	0	1	999	999	999
1441	102	1	0	0	0	0	2	3	1	3	4	1	2	5	1	1	1	1	0	1	4	4	1	4	4	1	2	9999	999	999	999	999	999	999	999	999	999	999	0	1	0	1	999	999	999
1442	102	0	0	0	0	0	6	2	5	1	5	5	1	5	1	1	1	1	1	1	4	4	4	4	4	4	5	9999	999	999	999	999	999	999	999	999	999	999	0	5	1	0	999	999	999
1443	102	1	1	1	0	0	5	2	3	5	3	1	4	4	0	0	1	1	1	1	4	3	2	3	3	3	3	9999	999	999	999	999	999	999	999	999	999	999	0	4	1	0	999	999	999
1444	102	0	0	0	0	0	3	3	1	4	4	3	3	4	1	1	1	1	1	0	4	4	4	4	4	4	4	9999	999	999	999	999	999	999	999	999	999	999	0	2	0	1	999	999	999
1445	102	0	1	1	0	0	1	3	2	4	4	3	3	3	0	0	1	0	0	1	4	4	2	2	4	2	3	9999	999	999	999	999	999	999	999	999	999	999	0	0	0	1	999	999	999
1446	102	0	0	0	0	0	6	3	6	1	4	1	1	4	9999	0	9999	0	0	0	4	4	4	4	4	4	4	9999	999	999	999	999	999	999	999	999	999	999	0	5	0	1	999	999	999
1447	102	1	0	0	0	0	3	3	1	2	3	2	1	2	1	1	1	0	0	1	4	4	1	2	4	4	5	9999	999	999	999	999	999	999	999	999	999	999	0	2	0	1	999	999	999
1448	102	1	0	2	2	2	4	2	7	4	5	3	3	4	1	1	0	1	1	1	4	4	1	3	1	1	2	9999	999	999	999	999	999	999	999	999	999	999	1	3	1	0	999	999	999
1449	102	1	3	3	2	3	4	2	3	4	3	3	3	3	1	1	1	1	0	1	4	4	4	4	4	4	4	9999	999	999	999	999	999	999	999	999	999	999	0	3	1	0	999	999	999
1450	102	1	0	0	0	0	5	2	3	5	4	2	4	3	1	0	1	1	0	1	4	4	2	1	4	2	3	9999	999	999	999	999	999	999	999	999	999	999	0	4	1	0	999	999	999
1451	102	1	0	0	0	1	2	3	4	5	3	2	4	4	1	1	1	1	1	0	4	3	2	3	3	3	3	9999	999	999	999	999	999	999	999	999	999	999	0	1	0	1	999	999	999
1452	102	0	0	0	0	0	6	2	6	4	4	2	3	3	1	1	1	0	0	1	4	4	4	4	4	4	5	9999	999	999	999	999	999	999	999	999	999	999	0	5	1	0	999	999	999
1453	102	1	0	0	0	3	1	3	4	4	4	3	3	3	1	1	1	1	0	0	4	4	2	2	4	2	5	9999	999	999	999	999	999	999	999	999	999	999	0	0	0	1	999	999	999
1454	102	1	0	0	0	0	1	3	4	2	5	1	1	3	0	1	1	1	1	1	3	3	1	2	3	3	4	9999	999	999	999	999	999	999	999	999	999	999	0	0	0	1	999	999	999
1455	102	0	1	1	1	1	6	1	6	3	3	2	2	3	1	0	1	1	0	1	4	4	4	2	4	3	2	9999	999	999	999	999	999	999	999	999	999	999	0	5	0	0	999	999	999
1456	102	1	1	0	2	0	5	1	6	3	5	4	2	4	1	1	1	1	1	1	4	4	4	4	4	4	4	9999	999	999	999	999	999	999	999	999	999	999	0	4	0	0	999	999	999
1457	102	0	1	1	1	0	6	1	6	3	5	3	2	4	0	1	0	1	0	1	4	4	1	2	3	3	2	9999	999	999	999	999	999	999	999	999	999	999	0	5	0	0	999	999	999
1458	102	1	0	0	0	0	6	1	6	5	4	4	4	4	1	1	0	1	0	0	4	4	2	3	4	3	4	9999	999	999	999	999	999	999	999	999	999	999	0	5	0	0	999	999	999
1459	102	0	1	1	1	1	1	3	4	3	5	3	2	5	1	1	0	1	1	1	4	4	4	4	4	3	3	9999	999	999	999	999	999	999	999	999	999	999	0	0	0	1	999	999	999
1460	102	0	0	0	0	0	4	2	2	3	3	1	2	3	1	0	0	1	1	1	3	3	3	4	3	2	3	9999	999	999	999	999	999	999	999	999	999	999	0	3	1	0	999	999	999
1461	102	1	0	0	0	0	1	2	4	3	4	2	2	4	1	1	1	1	1	1	4	4	3	3	4	3	5	9999	999	999	999	999	999	999	999	999	999	999	0	0	1	0	999	999	999
1462	102	0	0	0	0	0	4	2	3	4	4	3	3	3	1	0	1	1	0	1	4	4	1	3	3	3	2	9999	999	999	999	999	999	999	999	999	999	999	0	3	1	0	999	999	999
1463	102	0	0	0	0	0	4	3	2	2	4	2	1	4	1	1	1	1	0	1	4	4	2	4	4	2	3	9999	999	999	999	999	999	999	999	999	999	999	0	3	0	1	999	999	999
1464	102	1	0	0	0	1	5	3	6	3	4	2	2	3	0	0	1	1	0	1	4	4	2	2	2	4	4	9999	999	999	999	999	999	999	999	999	999	999	0	4	0	1	999	999	999
1465	102	0	0	0	0	0	6	1	6	1	5	1	1	2	1	1	0	1	1	1	4	4	4	4	4	4	5	9999	999	999	999	999	999	999	999	999	999	999	0	5	0	0	999	999	999
1466	102	0	1	1	1	1	5	2	6	5	4	4	4	3	1	1	1	1	0	1	4	4	3	2	4	4	2	9999	999	999	999	999	999	999	999	999	999	999	0	4	1	0	999	999	999
1467	102	0	0	0	0	0	6	2	6	1	4	1	1	2	1	1	1	1	1	1	4	4	1	4	4	4	4	9999	999	999	999	999	999	999	999	999	999	999	0	5	1	0	999	999	999
1468	102	1	2	1	1	1	3	3	1	4	3	3	3	4	0	0	1	1	0	1	4	4	2	2	4	2	2	9999	999	999	999	999	999	999	999	999	999	999	0	2	0	1	999	999	999
1469	102	1	0	0	0	0	2	3	2	2	3	2	1	3	0	0	0	0	0	0	4	4	2	2	2	1	2	9999	999	999	999	999	999	999	999	999	999	999	0	1	0	1	999	999	999
1470	102	1	1	2	3	2	2	3	1	5	5	3	4	3	0	0	1	0	0	0	4	4	4	3	2	1	1	9999	999	999	999	999	999	999	999	999	999	999	0	1	0	1	999	999	999
1471	102	1	0	0	0	0	1	3	4	3	3	2	2	3	1	1	1	1	1	1	4	4	1	3	4	4	4	9999	999	999	999	999	999	999	999	999	999	999	0	0	0	1	999	999	999
1472	102	0	1	0	0	0	2	3	1	4	5	3	3	4	1	1	1	1	0	1	4	4	1	2	4	2	3	9999	999	999	999	999	999	999	999	999	999	999	0	1	0	1	999	999	999
1473	102	0	1	1	1	1	3	3	2	4	5	2	3	3	1	1	1	1	0	1	4	4	3	1	3	4	2	9999	999	999	999	999	999	999	999	999	999	999	0	2	0	1	999	999	999
1474	102	1	3	3	3	0	3	2	1	4	5	4	3	5	0	1	0	0	1	0	4	4	3	2	4	4	3	9999	999	999	999	999	999	999	999	999	999	999	0	2	1	0	999	999	999
1475	102	0	3	2	0	1	3	2	2	4	5	5	3	5	1	1	1	1	1	1	4	4	4	4	4	4	2	9999	999	999	999	999	999	999	999	999	999	999	0	2	1	0	999	999	999
1476	102	0	0	1	0	0	2	3	2	4	4	2	3	3	1	0	1	0	0	0	4	4	4	4	4	3	5	9999	999	999	999	999	999	999	999	999	999	999	0	1	0	1	999	999	999
1477	102	0	0	0	0	1	3	3	1	4	3	3	3	3	1	1	1	1	1	1	4	4	3	3	4	4	4	9999	999	999	999	999	999	999	999	999	999	999	0	2	0	1	999	999	999
1478	102	0	0	0	0	0	5	2	5	5	4	3	4	3	1	1	1	1	0	1	4	4	4	3	3	4	3	9999	999	999	999	999	999	999	999	999	999	999	0	4	1	0	999	999	999
1479	102	0	1	1	1	1	2	3	2	3	4	2	2	3	1	0	1	1	0	1	4	3	1	2	2	2	3	9999	999	999	999	999	999	999	999	999	999	999	0	1	0	1	999	999	999
1480	102	0	0	0	0	0	6	3	6	4	4	2	3	3	1	1	1	0	0	1	4	3	3	2	3	4	3	9999	999	999	999	999	999	999	999	999	999	999	0	5	0	1	999	999	999
1481	102	1	1	1	1	1	1	3	1	5	2	4	4	4	0	1	1	0	0	0	4	2	1	2	3	1	4	9999	999	999	999	999	999	999	999	999	999	999	0	0	0	1	999	999	999
1482	102	1	0	0	0	0	3	3	1	2	5	1	1	3	0	0	1	0	0	0	4	4	1	4	4	4	4	9999	999	999	999	999	999	999	999	999	999	999	0	2	0	1	999	999	999
1483	102	0	1	1	0	0	6	2	5	4	5	3	3	3	1	0	1	1	0	1	4	4	2	3	2	3	4	9999	999	999	999	999	999	999	999	999	999	999	0	5	1	0	999	999	999
1484	102	1	0	0	0	0	2	3	2	2	3	1	1	3	0	0	0	0	0	0	4	4	3	3	4	4	5	9999	999	999	999	999	999	999	999	999	999	999	0	1	0	1	999	999	999
1485	102	0	1	0	0	1	2	3	1	2	3	2	1	2	1	1	1	1	1	1	4	4	3	4	4	4	5	9999	999	999	999	999	999	999	999	999	999	999	0	1	0	1	999	999	999
1486	102	0	0	1	1	0	4	3	5	2	5	2	1	5	1	1	1	1	0	1	4	4	1	3	4	4	3	9999	999	999	999	999	999	999	999	999	999	999	0	3	0	1	999	999	999
1487	102	0	0	1	0	0	5	1	5	9999	4	4	9999	4	1	1	1	1	1	1	4	2	2	3	2	3	4	9999	999	999	999	999	999	999	999	999	999	999	0	4	0	0	999	999	999
1488	102	1	1	0	0	0	6	2	3	4	4	3	3	3	1	1	0	1	0	0	4	4	1	1	2	2	3	9999	999	999	999	999	999	999	999	999	999	999	0	5	1	0	999	999	999
1489	102	1	3	3	3	3	2	2	7	4	3	2	3	3	0	0	1	0	0	0	4	3	2	3	3	4	5	9999	999	999	999	999	999	999	999	999	999	999	1	1	1	0	999	999	999
1490	102	0	0	0	0	0	3	2	5	9999	4	3	9999	4	1	1	1	1	0	1	4	4	4	3	4	3	3	9999	999	999	999	999	999	999	999	999	999	999	0	2	1	0	999	999	999
1491	102	0	0	0	0	0	4	2	3	5	2	3	4	2	1	1	1	1	0	1	4	3	4	3	4	2	3	9999	999	999	999	999	999	999	999	999	999	999	0	3	1	0	999	999	999
1492	102	1	0	1	0	0	2	3	1	2	5	2	1	4	0	0	0	0	0	1	4	4	3	4	4	4	5	9999	999	999	999	999	999	999	999	999	999	999	0	1	0	1	999	999	999
1493	102	0	0	0	0	0	2	2	1	4	4	3	3	5	1	0	1	1	1	1	4	4	2	4	4	2	3	9999	999	999	999	999	999	999	999	999	999	999	0	1	1	0	999	999	999
1494	102	0	1	0	1	1	3	3	2	3	3	2	2	4	1	1	1	1	0	1	4	4	1	4	4	4	1	9999	999	999	999	999	999	999	999	999	999	999	0	2	0	1	999	999	999
1495	102	0	2	0	0	0	3	2	5	4	4	2	3	4	1	1	1	1	1	1	4	3	3	4	3	3	2	9999	999	999	999	999	999	999	999	999	999	999	0	2	1	0	999	999	999
1496	102	1	2	2	1	2	1	3	2	2	5	2	1	3	1	0	0	0	0	0	4	4	1	2	3	1	2	9999	999	999	999	999	999	999	999	999	999	999	0	0	0	1	999	999	999
1497	102	0	0	0	0	0	6	3	1	1	5	2	1	9999	1	1	1	1	0	1	4	4	1	4	4	4	3	9999	999	999	999	999	999	999	999	999	999	999	0	5	0	1	999	999	999
1498	102	0	1	0	0	0	2	3	1	4	5	2	3	4	1	0	1	1	1	1	4	4	3	4	4	3	3	9999	999	999	999	999	999	999	999	999	999	999	0	1	0	1	999	999	999
1499	102	1	0	0	0	0	5	2	1	4	5	3	3	5	1	1	1	1	0	1	4	4	4	4	4	4	3	9999	999	999	999	999	999	999	999	999	999	999	0	4	1	0	999	999	999
1500	102	0	1	0	0	0	1	2	4	4	4	3	3	3	1	1	1	1	1	1	4	4	3	3	4	4	4	9999	999	999	999	999	999	999	999	999	999	999	0	0	1	0	999	999	999
1501	102	1	1	2	1	1	2	3	7	2	5	2	1	4	1	1	1	0	0	1	4	3	1	2	2	3	5	9999	999	999	999	999	999	999	999	999	999	999	1	1	0	1	999	999	999
1502	102	0	1	0	1	1	4	2	2	2	5	3	1	3	1	1	1	1	1	1	4	4	4	4	3	3	4	9999	999	999	999	999	999	999	999	999	999	999	0	3	1	0	999	999	999
1503	102	0	0	0	0	0	5	2	5	5	5	1	4	4	1	1	1	1	0	1	4	4	1	4	4	4	5	9999	999	999	999	999	999	999	999	999	999	999	0	4	1	0	999	999	999
1504	102	1	3	3	2	3	4	2	1	5	5	2	4	3	0	0	1	1	0	0	4	4	3	3	4	4	2	9999	999	999	999	999	999	999	999	999	999	999	0	3	1	0	999	999	999
1505	102	1	0	0	3	3	6	1	3	5	5	5	4	5	1	1	1	1	1	1	4	4	2	4	3	2	4	9999	999	999	999	999	999	999	999	999	999	999	0	5	0	0	999	999	999
1506	102	0	0	0	0	0	4	2	5	3	5	2	2	4	1	1	1	1	1	1	4	4	3	4	4	4	5	9999	999	999	999	999	999	999	999	999	999	999	0	3	1	0	999	999	999
1507	102	0	0	0	0	1	2	2	5	1	5	2	1	3	1	1	1	1	1	1	4	4	2	2	4	4	5	9999	999	999	999	999	999	999	999	999	999	999	0	1	1	0	999	999	999
1508	102	0	0	0	0	0	4	2	1	3	5	1	2	4	1	1	0	1	0	1	4	4	3	4	4	4	4	9999	999	999	999	999	999	999	999	999	999	999	0	3	1	0	999	999	999
1509	102	1	1	1	1	1	4	3	2	4	4	4	3	4	1	1	1	1	1	1	4	3	3	3	2	3	4	9999	999	999	999	999	999	999	999	999	999	999	0	3	0	1	999	999	999
1510	102	1	0	0	0	0	6	2	3	1	1	1	1	9999	1	0	0	0	0	1	1	1	1	1	1	1	4	9999	999	999	999	999	999	999	999	999	999	999	0	5	1	0	999	999	999
1511	102	0	1	1	0	0	2	3	2	3	4	3	2	3	1	1	1	0	1	1	4	4	2	4	4	4	4	9999	999	999	999	999	999	999	999	999	999	999	0	1	0	1	999	999	999
1512	102	0	0	1	1	0	3	3	7	1	5	3	1	3	1	1	0	1	0	1	4	4	1	4	4	4	3	9999	999	999	999	999	999	999	999	999	999	999	1	2	0	1	999	999	999
1513	102	1	0	0	1	1	2	3	1	1	9999	1	1	4	0	0	1	0	1	0	4	2	4	2	3	3	4	9999	999	999	999	999	999	999	999	999	999	999	0	1	0	1	999	999	999
1514	102	0	1	1	1	2	2	3	1	3	4	3	2	3	1	1	0	1	0	1	4	4	2	3	4	3	4	9999	999	999	999	999	999	999	999	999	999	999	0	1	0	1	999	999	999
1515	102	0	0	9999	0	0	2	2	2	4	4	3	3	3	1	1	0	1	0	1	4	4	1	3	4	3	5	9999	999	999	999	999	999	999	999	999	999	999	0	1	1	0	999	999	999
1516	102	0	1	1	0	0	2	2	7	4	4	3	3	3	1	1	1	0	0	1	4	4	2	3	4	4	5	9999	999	999	999	999	999	999	999	999	999	999	1	1	1	0	999	999	999
1517	102	1	1	1	0	1	2	3	2	4	4	4	3	4	1	1	1	1	0	1	4	4	3	3	3	3	5	9999	999	999	999	999	999	999	999	999	999	999	0	1	0	1	999	999	999
1518	102	1	0	0	0	0	4	3	1	2	4	2	1	2	1	1	1	1	1	1	4	4	4	4	4	4	5	9999	999	999	999	999	999	999	999	999	999	999	0	3	0	1	999	999	999
1519	103	0	0	0	0	0	6	2	5	1	4	2	1	4	1	1	1	1	1	1	4	4	4	2	4	3	3	3	999	999	999	999	999	999	999	999	999	999	0	5	1	0	999	999	999
1520	103	0	0	1	1	0	2	3	1	4	4	3	3	3	1	0	1	1	0	1	4	4	1	2	4	3	4	4	999	999	999	999	999	999	999	999	999	999	0	1	0	1	999	999	999
1521	103	1	0	1	1	1	1	9999	2	4	3	2	3	2	1	1	1	1	0	1	4	4	3	3	2	2	2	1	999	999	999	999	999	999	999	999	999	999	0	0	9999	9999	999	999	999
1522	103	0	0	0	0	0	6	1	6	3	3	1	2	5	0	1	1	0	0	0	4	4	1	3	4	4	3	4	999	999	999	999	999	999	999	999	999	999	0	5	0	0	999	999	999
1523	103	0	0	0	0	0	2	3	2	3	4	2	2	4	1	1	1	1	0	1	4	4	4	4	4	4	5	4	999	999	999	999	999	999	999	999	999	999	0	1	0	1	999	999	999
1524	103	1	0	0	0	0	2	3	1	2	4	4	1	3	1	0	0	1	0	1	4	3	3	3	4	3	4	4	999	999	999	999	999	999	999	999	999	999	0	1	0	1	999	999	999
1525	103	0	2	2	3	1	5	3	1	3	3	2	2	4	1	1	1	1	0	1	4	4	3	4	4	3	4	2	999	999	999	999	999	999	999	999	999	999	0	4	0	1	999	999	999
1526	103	0	0	0	0	0	6	1	6	2	9999	1	1	3	1	1	1	1	0	1	4	4	4	4	4	4	5	3	999	999	999	999	999	999	999	999	999	999	0	5	0	0	999	999	999
1527	103	0	1	0	0	1	4	2	2	4	3	2	3	4	1	0	0	0	0	1	4	4	2	2	4	3	3	3	999	999	999	999	999	999	999	999	999	999	0	3	1	0	999	999	999
1528	103	0	1	3	3	3	6	2	6	3	5	1	2	4	0	1	0	0	0	0	4	2	2	1	2	1	1	4	999	999	999	999	999	999	999	999	999	999	0	5	1	0	999	999	999
1529	103	0	2	1	1	1	5	3	5	4	5	3	3	3	1	1	1	1	1	1	4	4	2	2	4	2	2	2	999	999	999	999	999	999	999	999	999	999	0	4	0	1	999	999	999
1530	103	0	1	0	0	1	2	3	1	4	3	3	3	4	1	1	1	1	0	1	4	4	2	4	4	3	4	3	999	999	999	999	999	999	999	999	999	999	0	1	0	1	999	999	999
1531	103	1	2	0	0	3	4	2	3	1	4	1	1	4	1	1	1	1	1	1	4	4	2	2	4	4	3	1	999	999	999	999	999	999	999	999	999	999	0	3	1	0	999	999	999
1532	103	0	1	1	0	0	4	3	2	4	4	3	3	3	1	0	0	0	0	1	4	4	4	4	4	3	4	2	999	999	999	999	999	999	999	999	999	999	0	3	0	1	999	999	999
1533	103	1	0	0	0	0	4	3	7	3	3	2	2	4	1	0	1	0	0	1	4	1	1	1	2	1	5	4	999	999	999	999	999	999	999	999	999	999	1	3	0	1	999	999	999
1534	103	0	0	1	1	1	1	3	1	5	4	3	4	3	1	1	1	1	0	1	4	4	3	3	4	4	3	4	999	999	999	999	999	999	999	999	999	999	0	0	0	1	999	999	999
1535	103	1	0	0	0	0	6	1	6	1	5	1	1	3	0	0	1	1	0	0	4	4	1	4	4	4	5	3	999	999	999	999	999	999	999	999	999	999	0	5	0	0	999	999	999
1536	103	0	0	0	0	0	5	3	6	2	4	1	1	5	1	1	1	1	1	1	4	4	1	3	4	4	5	5	999	999	999	999	999	999	999	999	999	999	0	4	0	1	999	999	999
1537	103	0	0	0	0	0	5	2	6	1	5	1	1	5	1	1	1	1	1	1	4	4	4	4	4	4	5	5	999	999	999	999	999	999	999	999	999	999	0	4	1	0	999	999	999
1538	103	0	0	0	0	0	6	1	2	3	2	1	2	4	1	1	1	1	0	1	4	4	1	4	4	4	3	4	999	999	999	999	999	999	999	999	999	999	0	5	0	0	999	999	999
1539	103	0	0	1	1	0	5	2	2	5	4	3	4	4	1	1	1	0	0	1	4	4	4	4	4	4	3	3	999	999	999	999	999	999	999	999	999	999	0	4	1	0	999	999	999
1540	103	1	1	1	1	1	2	3	1	2	3	2	1	1	0	0	0	1	0	1	4	3	2	2	4	4	4	2	999	999	999	999	999	999	999	999	999	999	0	1	0	1	999	999	999
1541	103	0	0	0	0	0	6	1	6	1	4	4	1	4	1	1	1	1	1	1	4	4	3	3	4	3	4	5	999	999	999	999	999	999	999	999	999	999	0	5	0	0	999	999	999
1542	103	1	0	0	0	0	5	3	1	2	2	2	1	1	1	0	0	1	0	1	4	3	3	3	4	2	3	3	999	999	999	999	999	999	999	999	999	999	0	4	0	1	999	999	999
1543	103	1	0	0	0	0	6	2	6	4	4	3	3	3	1	1	1	1	1	1	4	4	4	4	4	4	4	4	999	999	999	999	999	999	999	999	999	999	0	5	1	0	999	999	999
1544	103	1	0	0	0	0	2	3	2	4	3	2	3	2	1	1	0	1	0	1	4	3	2	3	2	2	4	3	999	999	999	999	999	999	999	999	999	999	0	1	0	1	999	999	999
1545	103	1	0	0	0	0	2	3	2	3	3	2	2	1	1	1	1	1	1	0	3	4	3	3	4	3	4	3	999	999	999	999	999	999	999	999	999	999	0	1	0	1	999	999	999
1546	103	0	0	0	0	0	5	2	1	3	4	4	2	5	1	1	1	1	1	1	4	3	3	4	3	3	5	3	999	999	999	999	999	999	999	999	999	999	0	4	1	0	999	999	999
1547	103	1	0	0	0	0	5	2	2	1	5	1	1	5	1	1	1	1	0	1	3	3	3	3	3	4	4	3	999	999	999	999	999	999	999	999	999	999	0	4	1	0	999	999	999
1548	103	1	2	2	1	2	6	2	6	5	4	4	4	4	1	1	1	1	0	1	4	4	2	1	4	4	2	3	999	999	999	999	999	999	999	999	999	999	0	5	1	0	999	999	999
1549	103	0	0	0	1	0	1	3	2	3	2	1	2	4	1	1	1	1	1	1	4	4	2	3	4	4	2	3	999	999	999	999	999	999	999	999	999	999	0	0	0	1	999	999	999
1550	103	0	0	0	0	0	6	2	6	9999	5	3	9999	9999	1	1	1	1	1	1	4	4	4	3	4	4	4	3	999	999	999	999	999	999	999	999	999	999	0	5	1	0	999	999	999
1551	103	1	0	0	0	0	3	3	2	4	3	2	3	1	1	1	1	1	1	1	4	4	4	4	4	4	4	4	999	999	999	999	999	999	999	999	999	999	0	2	0	1	999	999	999
1552	103	1	0	0	0	0	9999	9999	9999	9999	4	3	9999	9999	1	1	1	0	1	1	4	4	1	1	4	3	3	5	999	999	999	999	999	999	999	999	999	999	9999	9999	9999	9999	999	999	999
1553	103	1	0	0	0	0	2	3	1	5	5	3	4	5	1	1	1	0	0	1	4	4	2	3	4	4	3	4	999	999	999	999	999	999	999	999	999	999	0	1	0	1	999	999	999
1554	103	1	1	0	0	0	3	3	1	5	3	2	4	4	1	1	1	1	1	1	4	4	2	3	3	3	4	3	999	999	999	999	999	999	999	999	999	999	0	2	0	1	999	999	999
1555	103	0	0	0	0	0	5	2	2	1	2	1	1	2	0	0	1	1	0	1	4	4	1	1	2	2	4	5	999	999	999	999	999	999	999	999	999	999	0	4	1	0	999	999	999
1556	103	0	0	0	0	0	6	2	2	3	4	1	2	4	1	1	1	1	1	1	4	4	4	4	4	4	5	3	999	999	999	999	999	999	999	999	999	999	0	5	1	0	999	999	999
1557	103	0	0	0	0	0	5	2	5	4	5	2	3	4	1	0	1	1	0	0	4	4	4	4	4	4	3	3	999	999	999	999	999	999	999	999	999	999	0	4	1	0	999	999	999
1558	103	0	0	1	1	1	6	1	6	3	4	3	2	4	1	0	0	1	0	1	4	4	2	2	4	1	2	3	999	999	999	999	999	999	999	999	999	999	0	5	0	0	999	999	999
1559	103	1	1	0	1	1	1	3	4	3	2	2	2	3	1	1	0	0	0	1	4	4	2	3	4	4	3	3	999	999	999	999	999	999	999	999	999	999	0	0	0	1	999	999	999
1560	103	0	1	1	1	1	2	3	1	9999	3	9999	9999	4	0	0	0	1	0	0	4	4	4	4	4	4	5	3	999	999	999	999	999	999	999	999	999	999	0	1	0	1	999	999	999
1561	103	0	0	0	0	0	2	2	3	4	5	2	3	5	1	1	1	1	9999	0	4	4	1	4	4	3	5	4	999	999	999	999	999	999	999	999	999	999	0	1	1	0	999	999	999
1562	103	0	0	0	0	0	6	3	6	3	5	1	2	4	1	1	1	1	1	1	4	4	1	2	4	2	3	4	999	999	999	999	999	999	999	999	999	999	0	5	0	1	999	999	999
1563	103	1	0	0	0	0	6	2	6	9999	4	2	9999	3	1	1	1	1	0	1	4	4	3	3	3	4	2	3	999	999	999	999	999	999	999	999	999	999	0	5	1	0	999	999	999
1564	103	0	1	1	1	1	6	1	6	4	4	3	3	3	1	1	1	1	1	1	4	4	2	3	3	2	2	3	999	999	999	999	999	999	999	999	999	999	0	5	0	0	999	999	999
1565	103	1	0	0	0	0	2	2	2	3	5	3	2	3	1	1	1	1	0	1	4	4	2	2	4	4	5	4	999	999	999	999	999	999	999	999	999	999	0	1	1	0	999	999	999
1566	103	1	0	0	0	0	5	2	2	3	2	1	2	3	1	1	1	1	0	1	2	3	3	3	1	1	5	3	999	999	999	999	999	999	999	999	999	999	0	4	1	0	999	999	999
1567	103	0	0	0	0	0	3	3	7	3	2	2	2	2	1	1	1	1	0	1	4	4	2	3	4	3	3	3	999	999	999	999	999	999	999	999	999	999	1	2	0	1	999	999	999
1568	103	1	1	1	0	0	6	1	6	5	3	1	4	3	1	1	0	1	1	1	3	3	2	2	3	2	4	3	999	999	999	999	999	999	999	999	999	999	0	5	0	0	999	999	999
1569	103	0	0	0	0	0	3	2	5	3	4	3	2	3	1	1	1	1	1	1	4	4	4	4	4	4	4	3	999	999	999	999	999	999	999	999	999	999	0	2	1	0	999	999	999
1570	103	0	0	0	0	1	3	3	7	5	4	2	4	4	1	1	1	1	0	1	4	4	3	4	4	4	4	3	999	999	999	999	999	999	999	999	999	999	1	2	0	1	999	999	999
1571	103	0	0	0	0	0	6	3	6	1	2	1	1	4	1	1	1	1	0	1	4	4	4	4	3	1	5	4	999	999	999	999	999	999	999	999	999	999	0	5	0	1	999	999	999
1572	103	1	1	1	0	0	6	2	6	2	3	1	1	4	1	1	1	1	0	0	4	4	2	2	4	4	3	4	999	999	999	999	999	999	999	999	999	999	0	5	1	0	999	999	999
1573	103	1	1	1	1	1	2	3	2	4	4	2	3	3	1	0	1	0	0	1	4	4	3	3	4	2	3	3	999	999	999	999	999	999	999	999	999	999	0	1	0	1	999	999	999
1574	103	0	0	0	0	0	5	2	5	1	4	3	1	9999	1	1	1	1	1	1	4	4	4	4	4	3	3	3	999	999	999	999	999	999	999	999	999	999	0	4	1	0	999	999	999
1575	103	0	0	0	0	0	5	2	2	4	4	3	3	3	1	1	1	1	1	1	4	4	3	4	4	4	2	4	999	999	999	999	999	999	999	999	999	999	0	4	1	0	999	999	999
1576	103	1	0	0	0	1	4	2	9999	4	4	3	3	4	1	1	1	1	1	1	4	4	2	2	4	1	2	2	999	999	999	999	999	999	999	999	999	999	9999	3	1	0	999	999	999
1577	103	0	0	0	0	0	6	2	2	1	4	2	1	1	0	0	1	0	0	0	3	3	2	3	3	3	4	5	999	999	999	999	999	999	999	999	999	999	0	5	1	0	999	999	999
1578	103	1	0	0	0	0	3	2	1	3	3	1	2	3	0	0	0	0	1	0	4	2	1	2	4	4	5	4	999	999	999	999	999	999	999	999	999	999	0	2	1	0	999	999	999
1579	103	1	0	0	0	1	1	3	4	3	3	2	2	2	1	1	1	1	0	0	4	3	2	2	3	2	4	3	999	999	999	999	999	999	999	999	999	999	0	0	0	1	999	999	999
1580	103	0	0	0	0	0	5	2	6	3	4	1	2	2	1	1	1	1	0	1	4	4	1	4	3	4	2	3	999	999	999	999	999	999	999	999	999	999	0	4	1	0	999	999	999
1581	103	0	3	3	3	3	6	1	6	4	4	3	3	3	1	1	1	1	0	1	4	4	4	3	3	3	2	1	999	999	999	999	999	999	999	999	999	999	0	5	0	0	999	999	999
1582	103	0	0	0	0	1	1	3	4	3	4	1	2	5	1	1	1	0	0	1	4	4	4	4	4	2	4	2	999	999	999	999	999	999	999	999	999	999	0	0	0	1	999	999	999
1583	103	0	3	0	0	1	6	1	6	3	4	1	2	3	1	1	0	1	1	1	4	4	1	2	3	3	3	3	999	999	999	999	999	999	999	999	999	999	0	5	0	0	999	999	999
1584	103	1	0	0	0	0	6	3	6	3	4	2	2	4	1	1	0	0	0	1	4	4	1	4	4	4	4	4	999	999	999	999	999	999	999	999	999	999	0	5	0	1	999	999	999
1585	103	0	1	0	0	2	1	3	4	3	5	4	2	4	1	1	1	1	1	1	4	4	4	4	4	4	4	5	999	999	999	999	999	999	999	999	999	999	0	0	0	1	999	999	999
1586	103	1	1	1	1	2	2	3	2	2	4	3	1	3	1	1	1	1	0	1	4	3	2	2	2	2	2	4	999	999	999	999	999	999	999	999	999	999	0	1	0	1	999	999	999
1587	103	1	0	1	0	0	6	2	6	3	5	5	2	3	1	1	1	1	0	1	4	4	3	4	3	3	3	4	999	999	999	999	999	999	999	999	999	999	0	5	1	0	999	999	999
1588	103	0	0	0	0	0	4	1	3	3	4	3	2	5	1	1	0	1	0	1	4	2	4	4	4	3	5	4	999	999	999	999	999	999	999	999	999	999	0	3	0	0	999	999	999
1589	103	0	0	0	0	0	4	3	5	4	4	4	3	5	1	1	1	1	1	1	4	4	4	4	4	4	4	5	999	999	999	999	999	999	999	999	999	999	0	3	0	1	999	999	999
1590	103	1	0	0	0	1	5	3	7	2	4	2	1	4	1	1	1	1	1	1	4	4	3	4	4	4	4	4	999	999	999	999	999	999	999	999	999	999	1	4	0	1	999	999	999
1591	103	0	1	1	0	0	6	1	3	9999	4	2	9999	3	1	1	0	1	0	1	4	4	3	3	4	4	9999	2	999	999	999	999	999	999	999	999	999	999	0	5	0	0	999	999	999
1592	103	1	0	0	1	1	1	3	2	4	4	3	3	4	1	1	1	1	1	1	4	4	4	4	3	2	3	3	999	999	999	999	999	999	999	999	999	999	0	0	0	1	999	999	999
1593	103	1	0	0	0	0	5	1	6	1	4	4	1	3	1	1	1	1	1	1	4	4	4	3	4	4	5	5	999	999	999	999	999	999	999	999	999	999	0	4	0	0	999	999	999
1594	103	1	0	0	0	1	4	3	2	2	3	2	1	4	1	1	1	1	1	1	4	4	3	3	4	4	3	3	999	999	999	999	999	999	999	999	999	999	0	3	0	1	999	999	999
1595	103	1	0	0	1	0	2	3	2	2	1	1	1	1	0	0	0	1	0	1	4	2	1	2	3	2	5	4	999	999	999	999	999	999	999	999	999	999	0	1	0	1	999	999	999
1596	103	0	0	0	0	1	2	3	1	4	4	3	3	3	1	1	1	1	0	1	4	4	4	4	4	4	4	4	999	999	999	999	999	999	999	999	999	999	0	1	0	1	999	999	999
1597	103	1	0	0	0	0	3	2	9999	2	4	1	1	4	1	1	1	0	1	1	4	2	2	2	2	2	5	4	999	999	999	999	999	999	999	999	999	999	9999	2	1	0	999	999	999
1598	103	1	0	0	0	0	3	1	3	4	4	2	3	4	1	0	1	1	0	1	4	4	4	3	4	4	2	3	999	999	999	999	999	999	999	999	999	999	0	2	0	0	999	999	999
1599	103	1	2	0	0	2	4	2	3	4	4	3	3	3	1	1	1	1	0	0	4	4	2	3	4	2	2	3	999	999	999	999	999	999	999	999	999	999	0	3	1	0	999	999	999
1600	103	1	0	0	0	0	3	3	1	3	4	2	2	4	1	0	1	1	1	1	3	4	3	2	4	3	4	3	999	999	999	999	999	999	999	999	999	999	0	2	0	1	999	999	999
1601	103	0	1	0	0	0	5	3	2	5	4	3	4	3	1	1	1	1	1	1	4	4	3	3	4	3	3	3	999	999	999	999	999	999	999	999	999	999	0	4	0	1	999	999	999
1602	103	0	3	3	3	3	5	2	1	4	4	3	3	9999	1	1	1	1	1	1	4	4	4	4	4	2	2	3	999	999	999	999	999	999	999	999	999	999	0	4	1	0	999	999	999
1603	103	1	1	1	0	0	6	2	6	5	4	3	4	3	1	1	1	1	1	1	4	4	3	3	4	3	4	3	999	999	999	999	999	999	999	999	999	999	0	5	1	0	999	999	999
1604	103	0	1	1	1	1	3	3	2	4	5	3	3	4	1	1	0	1	0	1	4	4	3	3	4	4	3	3	999	999	999	999	999	999	999	999	999	999	0	2	0	1	999	999	999
1605	103	0	0	0	1	0	5	2	6	6	4	4	5	3	1	1	0	0	0	1	4	4	1	3	4	4	3	3	999	999	999	999	999	999	999	999	999	999	0	4	1	0	999	999	999
1606	103	0	0	1	0	0	5	1	5	5	4	2	4	4	1	1	1	1	1	1	4	4	3	3	3	3	3	3	999	999	999	999	999	999	999	999	999	999	0	4	0	0	999	999	999
1607	103	0	0	0	0	0	4	2	5	4	4	2	3	3	1	1	1	1	1	1	4	4	2	4	3	3	4	4	999	999	999	999	999	999	999	999	999	999	0	3	1	0	999	999	999
1608	103	0	0	0	0	0	5	1	5	4	4	3	3	4	1	1	0	1	0	1	4	3	3	3	3	3	3	3	999	999	999	999	999	999	999	999	999	999	0	4	0	0	999	999	999
1609	103	0	3	2	2	2	3	2	5	2	5	1	1	9999	1	1	1	0	0	1	4	4	2	4	4	4	5	1	999	999	999	999	999	999	999	999	999	999	0	2	1	0	999	999	999
1610	103	1	1	0	1	1	6	3	6	3	4	2	2	3	0	1	1	1	0	1	4	4	3	3	3	2	3	4	999	999	999	999	999	999	999	999	999	999	0	5	0	1	999	999	999
1611	103	0	0	0	0	0	1	3	4	4	3	3	3	3	1	0	1	0	0	1	4	4	1	2	4	3	3	4	999	999	999	999	999	999	999	999	999	999	0	0	0	1	999	999	999
1612	103	1	0	0	0	0	4	3	1	3	4	3	2	3	1	1	1	1	1	1	4	3	1	3	3	2	4	3	999	999	999	999	999	999	999	999	999	999	0	3	0	1	999	999	999
1613	103	0	0	0	0	0	4	3	1	2	3	1	1	1	0	0	0	9999	1	1	4	3	2	3	2	2	4	4	999	999	999	999	999	999	999	999	999	999	0	3	0	1	999	999	999
1614	103	1	1	1	1	1	3	3	2	3	2	2	2	3	0	0	1	0	0	0	4	2	2	3	3	2	5	3	999	999	999	999	999	999	999	999	999	999	0	2	0	1	999	999	999
1615	103	0	0	0	0	0	6	3	6	3	5	3	2	4	1	1	1	1	1	1	4	4	3	4	4	4	2	3	999	999	999	999	999	999	999	999	999	999	0	5	0	1	999	999	999
1616	103	0	0	0	0	0	4	3	9999	1	3	1	1	1	1	1	1	1	1	1	4	4	4	4	4	4	5	3	999	999	999	999	999	999	999	999	999	999	9999	3	0	1	999	999	999
1617	103	1	1	1	0	1	6	1	6	3	3	2	2	2	1	1	0	1	0	1	4	2	2	2	2	2	2	4	999	999	999	999	999	999	999	999	999	999	0	5	0	0	999	999	999
1618	103	0	0	0	0	0	6	2	6	4	4	2	3	4	1	1	1	1	1	0	4	4	4	2	4	4	4	4	999	999	999	999	999	999	999	999	999	999	0	5	1	0	999	999	999
1619	103	1	0	0	0	0	4	2	2	4	4	2	3	4	1	1	1	0	0	1	4	4	1	4	4	4	5	5	999	999	999	999	999	999	999	999	999	999	0	3	1	0	999	999	999
1620	103	0	1	0	0	0	6	1	5	3	5	3	2	3	1	0	1	0	1	1	4	4	3	4	3	4	3	4	999	999	999	999	999	999	999	999	999	999	0	5	0	0	999	999	999
1621	103	0	1	0	0	0	5	3	1	3	5	3	2	9999	1	1	1	1	1	0	4	4	4	4	4	4	5	5	999	999	999	999	999	999	999	999	999	999	0	4	0	1	999	999	999
1622	103	1	0	0	0	0	6	2	6	3	4	1	2	2	1	1	1	1	1	1	4	4	3	3	4	4	1	3	999	999	999	999	999	999	999	999	999	999	0	5	1	0	999	999	999
1623	103	0	2	1	1	1	2	3	2	4	5	3	3	4	1	1	1	1	0	1	4	4	3	3	4	3	2	2	999	999	999	999	999	999	999	999	999	999	0	1	0	1	999	999	999
1624	103	0	0	0	0	0	6	2	5	3	9999	1	2	5	0	1	0	0	0	1	4	4	1	4	4	4	2	5	999	999	999	999	999	999	999	999	999	999	0	5	1	0	999	999	999
1625	103	1	0	0	0	0	6	1	6	3	3	1	2	1	0	1	0	1	1	1	4	4	4	3	4	4	4	3	999	999	999	999	999	999	999	999	999	999	0	5	0	0	999	999	999
1626	103	0	0	0	0	0	5	2	5	1	5	1	1	4	1	1	1	1	0	1	4	4	4	4	4	4	2	3	999	999	999	999	999	999	999	999	999	999	0	4	1	0	999	999	999
1627	103	1	2	1	1	1	4	3	1	4	4	4	3	3	1	1	1	1	1	1	4	4	4	4	4	4	3	3	999	999	999	999	999	999	999	999	999	999	0	3	0	1	999	999	999
1628	103	1	0	0	0	0	5	3	6	2	4	1	1	3	0	1	0	0	0	0	4	4	1	2	4	4	5	3	999	999	999	999	999	999	999	999	999	999	0	4	0	1	999	999	999
1629	103	0	0	0	0	0	5	1	5	1	4	3	1	3	0	1	0	0	1	1	4	4	4	4	4	4	5	3	999	999	999	999	999	999	999	999	999	999	0	4	0	0	999	999	999
1630	103	1	0	0	0	1	3	2	2	3	4	3	2	3	1	1	0	1	1	1	4	4	3	4	4	4	4	3	999	999	999	999	999	999	999	999	999	999	0	2	1	0	999	999	999
1631	103	0	0	0	0	0	2	2	5	3	3	1	2	1	1	1	1	1	1	1	4	4	4	4	4	4	5	5	999	999	999	999	999	999	999	999	999	999	0	1	1	0	999	999	999
1632	103	0	0	0	0	0	4	2	2	3	4	2	2	3	1	1	1	1	0	1	4	4	4	3	3	4	4	3	999	999	999	999	999	999	999	999	999	999	0	3	1	0	999	999	999
1633	103	1	1	1	1	1	2	3	1	3	4	3	2	2	1	1	1	1	1	1	4	3	2	2	3	3	3	2	999	999	999	999	999	999	999	999	999	999	0	1	0	1	999	999	999
1634	103	0	0	0	0	0	4	3	7	3	3	1	2	3	0	1	1	1	1	1	4	4	1	1	3	2	5	4	999	999	999	999	999	999	999	999	999	999	1	3	0	1	999	999	999
1635	103	0	1	0	1	1	4	3	1	4	4	3	3	3	1	1	0	1	1	1	4	4	4	3	4	4	3	3	999	999	999	999	999	999	999	999	999	999	0	3	0	1	999	999	999
1636	103	1	0	0	0	0	5	2	6	9999	5	1	9999	9999	1	1	1	1	1	1	4	4	4	4	4	4	5	5	999	999	999	999	999	999	999	999	999	999	0	4	1	0	999	999	999
1637	103	0	0	0	0	0	9999	3	6	3	4	2	2	3	1	1	1	1	0	1	4	3	3	2	3	3	4	3	999	999	999	999	999	999	999	999	999	999	0	9999	0	1	999	999	999
1638	103	1	0	0	0	0	5	2	3	3	4	1	2	4	1	1	1	1	1	1	4	4	3	3	3	3	4	5	999	999	999	999	999	999	999	999	999	999	0	4	1	0	999	999	999
1639	103	0	1	1	0	0	2	3	1	4	3	3	3	4	1	1	1	0	1	1	4	4	3	3	4	3	4	5	999	999	999	999	999	999	999	999	999	999	0	1	0	1	999	999	999
1640	103	0	1	0	0	0	5	2	5	5	4	2	4	4	0	0	0	0	0	0	4	4	2	2	2	2	3	3	999	999	999	999	999	999	999	999	999	999	0	4	1	0	999	999	999
1641	103	0	0	0	0	0	4	1	2	2	5	2	1	4	1	1	1	1	1	1	4	4	4	4	4	4	5	5	999	999	999	999	999	999	999	999	999	999	0	3	0	0	999	999	999
1642	103	0	0	0	0	0	6	3	6	4	5	2	3	4	1	1	1	1	0	1	4	4	4	4	4	4	2	3	999	999	999	999	999	999	999	999	999	999	0	5	0	1	999	999	999
1643	103	1	0	0	0	0	4	2	3	1	4	3	1	1	1	1	1	1	1	1	4	3	3	4	3	2	4	5	999	999	999	999	999	999	999	999	999	999	0	3	1	0	999	999	999
1644	103	0	0	0	0	0	2	2	2	4	4	3	3	3	0	0	0	0	0	1	4	4	3	4	4	4	5	5	999	999	999	999	999	999	999	999	999	999	0	1	1	0	999	999	999
1645	103	1	1	0	0	1	2	3	1	4	4	3	3	2	1	1	1	1	1	1	4	4	4	4	4	4	2	3	999	999	999	999	999	999	999	999	999	999	0	1	0	1	999	999	999
1646	103	0	0	0	1	1	3	3	5	3	3	3	2	2	1	1	1	1	1	1	4	4	4	4	4	4	3	4	999	999	999	999	999	999	999	999	999	999	0	2	0	1	999	999	999
1647	103	1	0	0	1	0	6	1	6	3	4	2	2	4	1	1	0	1	1	1	4	4	1	4	4	4	4	3	999	999	999	999	999	999	999	999	999	999	0	5	0	0	999	999	999
1648	103	0	0	0	0	0	5	3	1	3	4	1	2	4	0	0	1	1	1	1	4	4	2	2	4	4	4	5	999	999	999	999	999	999	999	999	999	999	0	4	0	1	999	999	999
1649	103	0	0	0	0	0	5	2	2	5	4	3	4	3	0	1	0	1	0	1	4	4	4	1	4	3	3	4	999	999	999	999	999	999	999	999	999	999	0	4	1	0	999	999	999
1650	103	0	0	0	0	0	6	2	2	1	5	1	1	1	1	0	1	0	0	1	4	4	2	3	4	1	5	5	999	999	999	999	999	999	999	999	999	999	0	5	1	0	999	999	999
1651	103	1	0	0	0	0	2	3	2	4	5	2	3	4	1	1	1	1	1	1	4	4	2	4	4	2	4	3	999	999	999	999	999	999	999	999	999	999	0	1	0	1	999	999	999
1652	103	1	0	0	0	0	6	2	6	9999	3	3	9999	5	1	1	0	1	0	0	4	4	2	4	4	4	4	3	999	999	999	999	999	999	999	999	999	999	0	5	1	0	999	999	999
1653	103	1	0	0	0	1	5	3	2	3	5	2	2	3	1	1	0	1	0	1	4	4	3	4	4	4	4	4	999	999	999	999	999	999	999	999	999	999	0	4	0	1	999	999	999
1654	103	0	0	0	0	0	3	2	1	3	2	3	2	3	1	1	1	1	0	1	4	4	4	4	4	2	3	5	999	999	999	999	999	999	999	999	999	999	0	2	1	0	999	999	999
1655	103	0	1	0	1	2	5	2	5	4	5	3	3	3	0	1	1	0	0	0	4	4	2	1	4	2	1	2	999	999	999	999	999	999	999	999	999	999	0	4	1	0	999	999	999
1656	103	1	0	0	0	0	2	3	2	4	4	3	3	3	1	1	1	1	1	1	4	4	3	4	4	4	4	5	999	999	999	999	999	999	999	999	999	999	0	1	0	1	999	999	999
1657	103	0	1	1	0	1	6	2	6	1	4	2	1	3	1	1	1	1	1	1	4	4	4	4	4	4	4	4	999	999	999	999	999	999	999	999	999	999	0	5	1	0	999	999	999
1658	103	0	0	0	0	0	2	3	2	4	3	2	3	3	0	0	0	0	0	1	4	3	2	3	3	3	4	3	999	999	999	999	999	999	999	999	999	999	0	1	0	1	999	999	999
1659	103	1	0	0	0	0	6	2	6	3	4	2	2	4	1	1	1	1	1	1	4	4	4	2	4	4	5	5	999	999	999	999	999	999	999	999	999	999	0	5	1	0	999	999	999
1660	103	0	1	0	1	1	5	2	7	1	5	1	1	3	1	1	1	1	0	1	4	4	4	4	4	4	5	3	999	999	999	999	999	999	999	999	999	999	1	4	1	0	999	999	999
1661	103	1	0	0	0	0	5	2	1	3	4	2	2	4	1	1	1	1	1	1	4	3	3	2	3	2	3	4	999	999	999	999	999	999	999	999	999	999	0	4	1	0	999	999	999
1662	103	0	1	1	1	1	3	2	5	4	4	3	3	3	1	1	1	1	1	1	4	4	2	4	4	3	3	4	999	999	999	999	999	999	999	999	999	999	0	2	1	0	999	999	999
1663	103	0	0	1	0	0	2	3	1	6	5	5	5	5	0	0	9999	0	0	0	4	4	4	4	4	4	3	5	999	999	999	999	999	999	999	999	999	999	0	1	0	1	999	999	999
1664	103	0	0	0	1	0	6	2	5	1	4	2	1	3	1	1	0	1	0	1	4	4	4	3	4	4	5	3	999	999	999	999	999	999	999	999	999	999	0	5	1	0	999	999	999
1665	103	1	0	0	0	0	2	3	2	4	4	2	3	3	1	0	0	0	0	1	4	4	1	2	4	4	4	5	999	999	999	999	999	999	999	999	999	999	0	1	0	1	999	999	999
1666	103	1	0	0	0	0	4	3	1	1	4	1	1	1	1	0	1	0	0	1	4	4	2	3	4	4	4	3	999	999	999	999	999	999	999	999	999	999	0	3	0	1	999	999	999
1667	103	0	1	0	1	1	2	3	5	3	3	2	2	4	1	1	0	1	0	1	4	4	4	4	4	4	3	3	999	999	999	999	999	999	999	999	999	999	0	1	0	1	999	999	999
1668	103	0	1	0	1	1	4	3	7	3	4	2	2	3	1	1	1	9999	0	1	4	4	2	3	4	2	2	3	999	999	999	999	999	999	999	999	999	999	1	3	0	1	999	999	999
1669	103	1	0	0	0	0	3	3	1	2	3	2	1	1	0	0	0	1	1	1	4	4	1	3	4	3	4	4	999	999	999	999	999	999	999	999	999	999	0	2	0	1	999	999	999
1670	103	0	0	0	0	1	5	1	3	3	4	1	2	3	1	0	1	0	0	1	4	3	3	3	4	3	4	3	999	999	999	999	999	999	999	999	999	999	0	4	0	0	999	999	999
1671	103	0	1	1	0	1	6	1	6	1	5	4	1	4	1	1	0	1	1	1	4	4	3	2	3	2	4	5	999	999	999	999	999	999	999	999	999	999	0	5	0	0	999	999	999
1672	103	0	0	0	0	0	6	2	6	3	5	9999	2	9999	0	1	1	0	0	0	4	4	4	4	4	4	4	3	999	999	999	999	999	999	999	999	999	999	0	5	1	0	999	999	999
1673	103	1	0	0	0	0	6	3	6	3	4	1	2	9999	0	1	0	1	1	1	2	4	3	3	1	3	4	5	999	999	999	999	999	999	999	999	999	999	0	5	0	1	999	999	999
1674	103	0	0	0	0	0	3	2	5	3	3	2	2	4	1	1	1	1	1	1	4	4	4	4	4	4	4	4	999	999	999	999	999	999	999	999	999	999	0	2	1	0	999	999	999
1675	103	0	2	1	1	2	1	3	4	3	5	3	2	5	1	1	1	1	0	1	4	4	3	3	4	4	2	5	999	999	999	999	999	999	999	999	999	999	0	0	0	1	999	999	999
1676	103	0	0	0	0	0	3	2	3	4	5	3	3	4	1	1	1	1	1	1	4	4	3	3	3	4	3	3	999	999	999	999	999	999	999	999	999	999	0	2	1	0	999	999	999
1677	103	0	3	3	3	3	5	3	5	5	5	5	4	9999	1	1	1	1	1	1	4	4	4	3	4	4	2	2	999	999	999	999	999	999	999	999	999	999	0	4	0	1	999	999	999
1678	103	1	0	0	0	1	1	3	4	1	4	2	1	3	1	0	1	1	0	0	4	4	2	2	4	4	4	4	999	999	999	999	999	999	999	999	999	999	0	0	0	1	999	999	999
1679	103	0	0	0	0	0	5	3	7	4	5	3	3	5	1	1	1	1	1	1	4	4	4	4	4	4	3	3	999	999	999	999	999	999	999	999	999	999	1	4	0	1	999	999	999
1680	103	1	0	1	1	3	2	3	1	3	5	3	2	4	1	1	1	1	1	1	4	4	4	4	4	4	4	3	999	999	999	999	999	999	999	999	999	999	0	1	0	1	999	999	999
1681	103	1	0	0	0	0	3	3	1	4	4	5	3	5	1	1	1	1	0	1	4	4	4	4	4	4	4	5	999	999	999	999	999	999	999	999	999	999	0	2	0	1	999	999	999
1682	103	0	0	0	0	0	2	2	5	5	4	3	4	3	1	1	1	1	0	1	4	4	2	2	4	4	3	4	999	999	999	999	999	999	999	999	999	999	0	1	1	0	999	999	999
1683	103	1	0	0	0	0	2	3	2	5	4	2	4	3	1	1	1	0	0	0	4	4	2	1	4	1	4	5	999	999	999	999	999	999	999	999	999	999	0	1	0	1	999	999	999
1684	103	1	1	0	1	2	1	2	4	5	3	2	4	3	1	1	1	1	0	1	4	4	4	4	4	3	4	3	999	999	999	999	999	999	999	999	999	999	0	0	1	0	999	999	999
1685	103	0	0	0	0	0	1	2	4	3	4	3	2	3	0	0	0	0	1	0	4	4	2	2	4	4	4	5	999	999	999	999	999	999	999	999	999	999	0	0	1	0	999	999	999
1686	103	0	3	3	3	0	2	2	2	4	2	2	3	4	1	1	1	1	1	1	4	2	2	3	4	4	2	2	999	999	999	999	999	999	999	999	999	999	0	1	1	0	999	999	999
1687	103	1	0	0	0	0	3	3	1	3	4	2	2	3	1	0	0	0	0	1	4	4	3	4	4	3	5	4	999	999	999	999	999	999	999	999	999	999	0	2	0	1	999	999	999
1688	103	0	0	0	0	0	6	1	6	3	5	3	2	4	1	1	0	1	0	1	4	4	3	4	3	3	2	3	999	999	999	999	999	999	999	999	999	999	0	5	0	0	999	999	999
1689	103	0	1	1	0	1	9999	2	2	4	3	2	3	2	1	1	1	1	0	1	4	4	4	4	4	4	2	3	999	999	999	999	999	999	999	999	999	999	0	9999	1	0	999	999	999
1690	103	0	0	0	0	0	4	2	5	5	3	2	4	3	0	0	1	0	0	0	4	4	2	4	3	4	3	5	999	999	999	999	999	999	999	999	999	999	0	3	1	0	999	999	999
1691	103	0	0	0	0	0	6	2	6	3	4	1	2	4	1	0	1	1	1	0	4	4	4	4	4	4	4	3	999	999	999	999	999	999	999	999	999	999	0	5	1	0	999	999	999
1692	103	0	0	0	0	0	3	3	2	4	5	3	3	5	1	1	1	1	0	1	4	4	2	4	3	4	3	4	999	999	999	999	999	999	999	999	999	999	0	2	0	1	999	999	999
1693	103	0	0	0	0	0	5	1	3	3	2	4	2	2	0	1	0	0	0	0	3	2	1	1	1	1	3	3	999	999	999	999	999	999	999	999	999	999	0	4	0	0	999	999	999
1694	103	0	1	0	1	0	1	3	4	4	5	3	3	5	1	1	1	0	1	1	4	3	2	4	4	3	3	3	999	999	999	999	999	999	999	999	999	999	0	0	0	1	999	999	999
1695	103	1	0	0	1	1	3	3	1	5	5	4	4	5	0	0	0	0	0	0	4	4	1	4	4	4	4	2	999	999	999	999	999	999	999	999	999	999	0	2	0	1	999	999	999
1696	103	1	0	0	0	0	3	3	3	3	5	5	2	3	1	0	1	0	1	1	4	3	3	4	3	4	5	2	999	999	999	999	999	999	999	999	999	999	0	2	0	1	999	999	999
1697	103	0	3	3	1	3	3	2	5	1	5	2	1	4	1	1	1	1	1	1	4	4	4	4	4	4	4	2	999	999	999	999	999	999	999	999	999	999	0	2	1	0	999	999	999
1698	103	1	0	0	0	0	3	3	1	3	3	2	2	4	1	1	1	1	0	1	4	4	2	3	4	4	4	4	999	999	999	999	999	999	999	999	999	999	0	2	0	1	999	999	999
1699	103	1	0	0	1	0	3	2	3	1	3	2	1	2	1	1	1	1	0	1	3	4	3	3	3	4	5	3	999	999	999	999	999	999	999	999	999	999	0	2	1	0	999	999	999
1700	103	0	0	0	0	0	4	3	1	4	3	3	3	3	1	0	0	0	0	1	4	2	2	1	4	2	3	4	999	999	999	999	999	999	999	999	999	999	0	3	0	1	999	999	999
1701	103	1	0	0	0	0	6	3	6	3	9999	2	2	3	1	0	0	1	0	1	3	3	3	3	3	3	4	3	999	999	999	999	999	999	999	999	999	999	0	5	0	1	999	999	999
1702	103	0	0	0	0	1	5	2	5	5	4	3	4	4	1	1	1	1	0	1	4	4	4	4	2	4	3	3	999	999	999	999	999	999	999	999	999	999	0	4	1	0	999	999	999
1703	103	0	1	1	0	1	4	2	5	4	5	1	3	5	1	1	0	1	0	1	4	4	4	3	3	3	9999	2	999	999	999	999	999	999	999	999	999	999	0	3	1	0	999	999	999
1704	103	0	0	1	1	3	6	2	6	3	5	4	2	4	1	1	1	1	0	1	4	4	2	4	4	3	2	3	999	999	999	999	999	999	999	999	999	999	0	5	1	0	999	999	999
1705	103	1	1	2	1	1	1	3	4	5	4	3	4	3	1	1	1	0	1	1	4	4	2	4	4	4	2	4	999	999	999	999	999	999	999	999	999	999	0	0	0	1	999	999	999
1706	103	0	0	0	0	0	5	1	5	1	4	1	1	4	1	1	1	1	1	1	4	4	3	3	4	4	3	3	999	999	999	999	999	999	999	999	999	999	0	4	0	0	999	999	999
1707	103	1	0	0	0	0	3	2	3	3	5	2	2	4	0	1	1	1	1	1	4	3	3	3	3	1	2	5	999	999	999	999	999	999	999	999	999	999	0	2	1	0	999	999	999
1708	103	0	0	0	0	0	4	3	1	1	3	1	1	4	1	1	1	1	1	1	4	4	3	3	4	3	5	3	999	999	999	999	999	999	999	999	999	999	0	3	0	1	999	999	999
1709	103	0	0	0	0	0	4	3	5	3	4	1	2	3	1	1	1	1	1	1	4	4	4	4	4	4	4	4	999	999	999	999	999	999	999	999	999	999	0	3	0	1	999	999	999
1710	103	0	0	0	0	0	2	3	2	4	4	2	3	4	1	0	1	0	0	1	4	4	1	4	4	4	3	4	999	999	999	999	999	999	999	999	999	999	0	1	0	1	999	999	999
1711	103	1	1	0	0	0	1	2	4	3	3	3	2	4	1	0	0	1	1	1	4	3	4	4	4	4	4	5	999	999	999	999	999	999	999	999	999	999	0	0	1	0	999	999	999
1712	103	0	0	0	0	1	5	2	6	3	5	2	2	3	1	1	1	1	0	1	4	4	2	2	4	9999	5	4	999	999	999	999	999	999	999	999	999	999	0	4	1	0	999	999	999
1713	103	1	1	0	0	1	2	3	1	4	4	3	3	2	1	0	1	0	1	1	4	4	3	3	4	4	4	3	999	999	999	999	999	999	999	999	999	999	0	1	0	1	999	999	999
1714	103	0	0	0	0	0	4	2	5	1	4	1	1	4	1	0	1	1	1	1	4	4	2	2	2	2	3	3	999	999	999	999	999	999	999	999	999	999	0	3	1	0	999	999	999
1715	103	1	0	0	0	9999	6	3	6	1	4	3	1	3	0	1	0	1	0	1	4	4	2	3	4	2	5	4	999	999	999	999	999	999	999	999	999	999	0	5	0	1	999	999	999
1716	103	1	3	1	1	0	4	2	2	1	3	1	1	3	1	1	0	0	0	1	4	4	3	4	4	3	2	3	999	999	999	999	999	999	999	999	999	999	0	3	1	0	999	999	999
1717	103	1	0	0	0	0	6	2	6	6	5	1	5	5	1	0	0	1	0	1	4	4	1	4	1	1	5	5	999	999	999	999	999	999	999	999	999	999	0	5	1	0	999	999	999
1718	103	0	0	0	0	1	1	2	2	5	4	2	4	3	1	0	1	1	0	1	4	4	4	4	4	4	4	5	999	999	999	999	999	999	999	999	999	999	0	0	1	0	999	999	999
1719	103	0	0	0	0	0	6	2	6	3	4	1	2	3	1	1	0	0	0	1	4	4	3	4	4	4	2	3	999	999	999	999	999	999	999	999	999	999	0	5	1	0	999	999	999
1720	103	0	0	0	0	0	6	1	6	9999	5	1	9999	4	1	1	1	1	1	1	4	4	3	4	4	4	2	4	999	999	999	999	999	999	999	999	999	999	0	5	0	0	999	999	999
1721	103	0	2	0	2	2	3	2	7	4	5	5	3	5	1	1	1	1	0	1	4	4	4	3	4	3	3	3	999	999	999	999	999	999	999	999	999	999	1	2	1	0	999	999	999
1722	103	1	0	0	0	0	1	3	3	5	4	1	4	4	1	0	1	1	0	0	4	4	1	4	4	4	2	3	999	999	999	999	999	999	999	999	999	999	0	0	0	1	999	999	999
1723	103	0	3	3	0	3	6	1	6	1	5	5	1	5	1	1	0	0	0	0	4	4	4	3	4	1	2	5	999	999	999	999	999	999	999	999	999	999	0	5	0	0	999	999	999
1724	103	0	1	0	1	0	6	2	6	2	5	1	1	4	1	0	1	1	1	0	4	3	2	2	4	4	5	3	999	999	999	999	999	999	999	999	999	999	0	5	1	0	999	999	999
1725	103	0	0	1	0	1	1	3	4	4	3	2	3	3	1	1	1	1	0	1	4	4	3	3	4	3	3	3	999	999	999	999	999	999	999	999	999	999	0	0	0	1	999	999	999
1726	103	0	0	1	1	0	5	2	5	4	4	2	3	4	0	1	1	0	1	1	4	4	4	4	4	3	2	2	999	999	999	999	999	999	999	999	999	999	0	4	1	0	999	999	999
1727	103	0	0	0	0	0	1	3	4	3	3	2	2	3	1	1	1	0	0	1	4	3	2	2	3	4	5	3	999	999	999	999	999	999	999	999	999	999	0	0	0	1	999	999	999
1728	103	1	1	0	0	0	2	2	1	4	4	4	3	4	1	1	1	0	1	1	4	4	2	4	4	4	4	5	999	999	999	999	999	999	999	999	999	999	0	1	1	0	999	999	999
1729	103	1	0	0	2	1	1	2	2	5	5	3	4	9999	0	1	1	1	1	0	4	4	4	4	4	4	2	1	999	999	999	999	999	999	999	999	999	999	0	0	1	0	999	999	999
1730	103	1	0	0	0	0	2	3	2	1	5	1	1	3	0	0	0	0	0	0	4	4	1	4	4	4	5	5	999	999	999	999	999	999	999	999	999	999	0	1	0	1	999	999	999
1731	103	1	0	0	0	0	5	2	2	9999	5	5	9999	4	1	1	1	1	0	1	4	4	3	2	1	1	2	4	999	999	999	999	999	999	999	999	999	999	0	4	1	0	999	999	999
1732	103	0	1	0	0	1	1	3	4	4	5	4	3	4	1	1	1	1	0	1	4	4	4	4	4	4	2	3	999	999	999	999	999	999	999	999	999	999	0	0	0	1	999	999	999
1733	103	0	0	0	0	3	6	2	6	4	4	4	3	3	1	0	0	1	1	1	4	4	2	4	4	4	3	4	999	999	999	999	999	999	999	999	999	999	0	5	1	0	999	999	999
1734	103	0	0	0	0	0	6	2	6	1	4	1	1	3	0	1	0	0	0	0	4	4	2	4	4	4	3	5	999	999	999	999	999	999	999	999	999	999	0	5	1	0	999	999	999
1735	103	0	1	0	0	0	4	2	2	4	3	3	3	2	1	1	0	0	0	1	4	3	3	2	3	1	4	3	999	999	999	999	999	999	999	999	999	999	0	3	1	0	999	999	999
1736	103	0	2	2	3	1	3	3	1	3	2	2	2	3	1	0	9999	0	0	0	4	4	4	4	3	4	4	2	999	999	999	999	999	999	999	999	999	999	0	2	0	1	999	999	999
1737	103	0	1	1	1	1	1	3	4	3	4	2	2	4	1	1	1	1	0	1	4	4	4	4	4	4	3	2	999	999	999	999	999	999	999	999	999	999	0	0	0	1	999	999	999
1738	103	1	0	0	0	0	4	2	9999	4	4	2	3	2	1	1	1	1	1	1	4	3	2	2	2	2	4	3	999	999	999	999	999	999	999	999	999	999	9999	3	1	0	999	999	999
1739	103	0	1	0	1	0	4	2	5	3	4	2	2	4	1	1	0	1	0	1	4	4	2	2	4	4	4	4	999	999	999	999	999	999	999	999	999	999	0	3	1	0	999	999	999
1740	103	1	0	0	0	0	2	3	2	9999	4	1	9999	4	1	0	0	0	0	0	3	3	2	2	3	3	5	4	999	999	999	999	999	999	999	999	999	999	0	1	0	1	999	999	999
1741	103	0	1	0	1	0	1	3	4	5	5	3	4	3	1	1	1	1	0	1	4	4	4	4	4	4	5	4	999	999	999	999	999	999	999	999	999	999	0	0	0	1	999	999	999
1742	103	1	0	0	0	0	3	2	1	4	4	4	3	4	1	1	1	1	0	1	4	4	3	4	3	3	4	2	999	999	999	999	999	999	999	999	999	999	0	2	1	0	999	999	999
1743	103	1	2	2	2	2	3	3	1	4	5	2	3	3	0	0	1	1	0	0	4	4	2	3	4	3	5	3	999	999	999	999	999	999	999	999	999	999	0	2	0	1	999	999	999
1744	103	0	0	0	0	0	6	1	6	4	2	1	3	3	0	0	0	1	0	0	4	1	2	4	3	1	4	4	999	999	999	999	999	999	999	999	999	999	0	5	0	0	999	999	999
1745	103	0	0	0	0	1	6	1	5	9999	5	9999	9999	3	0	1	0	1	0	0	4	2	3	3	2	2	4	3	999	999	999	999	999	999	999	999	999	999	0	5	0	0	999	999	999
1746	103	1	0	0	0	0	3	3	2	4	4	3	3	3	1	1	1	1	1	1	4	4	2	2	2	1	5	5	999	999	999	999	999	999	999	999	999	999	0	2	0	1	999	999	999
1747	103	0	1	0	1	1	2	3	4	5	4	2	4	3	1	1	1	0	0	0	4	4	2	3	4	3	4	4	999	999	999	999	999	999	999	999	999	999	0	1	0	1	999	999	999
1748	103	1	0	0	0	0	6	1	6	9999	4	1	9999	3	1	1	1	1	0	1	4	3	3	4	3	4	5	3	999	999	999	999	999	999	999	999	999	999	0	5	0	0	999	999	999
1749	103	1	0	0	0	0	2	2	2	1	3	1	1	3	1	1	1	1	0	1	3	4	3	4	3	4	5	5	999	999	999	999	999	999	999	999	999	999	0	1	1	0	999	999	999
1750	103	0	0	0	0	0	5	2	5	2	3	1	1	2	1	1	1	1	1	1	4	4	4	4	4	4	5	5	999	999	999	999	999	999	999	999	999	999	0	4	1	0	999	999	999
1751	103	0	1	0	1	0	2	3	1	6	5	5	5	3	1	1	1	1	0	1	3	3	3	3	4	3	4	2	999	999	999	999	999	999	999	999	999	999	0	1	0	1	999	999	999
1752	103	1	0	0	0	0	4	3	1	2	2	1	1	1	0	0	1	0	0	0	4	4	4	3	4	2	5	5	999	999	999	999	999	999	999	999	999	999	0	3	0	1	999	999	999
1753	103	1	1	0	1	1	4	3	1	2	4	2	1	3	1	1	1	1	1	1	3	4	3	3	4	2	3	4	999	999	999	999	999	999	999	999	999	999	0	3	0	1	999	999	999
1754	103	1	0	0	0	1	6	2	2	1	2	1	1	1	0	0	0	0	0	0	3	3	1	3	2	4	2	4	999	999	999	999	999	999	999	999	999	999	0	5	1	0	999	999	999
1755	103	1	0	0	0	0	6	2	6	3	4	1	2	5	1	1	0	1	0	1	4	4	4	4	4	4	2	4	999	999	999	999	999	999	999	999	999	999	0	5	1	0	999	999	999
1756	103	0	0	0	0	0	6	2	5	4	4	3	3	3	1	0	1	1	0	1	4	4	3	1	4	3	3	5	999	999	999	999	999	999	999	999	999	999	0	5	1	0	999	999	999
1757	103	1	1	0	1	0	4	3	1	5	5	3	4	3	1	1	1	1	0	1	4	4	4	3	4	4	4	2	999	999	999	999	999	999	999	999	999	999	0	3	0	1	999	999	999
1758	103	0	0	0	0	0	6	2	6	3	4	1	2	4	1	1	1	1	1	1	4	3	3	3	4	3	4	4	999	999	999	999	999	999	999	999	999	999	0	5	1	0	999	999	999
1759	103	1	0	3	3	3	1	2	2	4	5	3	3	4	1	1	1	0	0	0	4	2	1	2	4	4	4	1	999	999	999	999	999	999	999	999	999	999	0	0	1	0	999	999	999
1760	103	0	0	0	0	0	3	3	1	3	5	2	2	1	1	1	1	1	0	1	4	4	4	4	4	4	5	3	999	999	999	999	999	999	999	999	999	999	0	2	0	1	999	999	999
1761	103	0	1	0	0	0	5	2	6	1	4	2	1	3	1	1	1	1	0	1	4	4	4	3	3	4	4	3	999	999	999	999	999	999	999	999	999	999	0	4	1	0	999	999	999
1762	103	1	0	0	0	0	1	3	4	3	3	2	2	2	1	1	1	1	1	1	3	3	2	2	2	2	4	3	999	999	999	999	999	999	999	999	999	999	0	0	0	1	999	999	999
1763	103	0	0	0	0	0	4	2	5	3	4	1	2	3	1	1	1	0	0	1	4	3	1	2	3	4	4	3	999	999	999	999	999	999	999	999	999	999	0	3	1	0	999	999	999
1764	103	0	1	1	1	0	2	3	2	3	4	2	2	3	0	0	1	0	0	0	4	4	2	2	4	4	4	3	999	999	999	999	999	999	999	999	999	999	0	1	0	1	999	999	999
1765	103	1	0	0	0	0	3	3	1	2	3	2	1	2	1	1	0	1	0	1	4	4	3	4	4	4	4	3	999	999	999	999	999	999	999	999	999	999	0	2	0	1	999	999	999
1766	103	0	1	1	1	1	6	2	6	3	4	1	2	4	1	1	1	1	1	1	4	4	4	4	3	4	3	3	999	999	999	999	999	999	999	999	999	999	0	5	1	0	999	999	999
1767	103	0	0	0	0	0	6	2	6	4	4	1	3	3	1	0	0	1	0	0	4	4	4	4	3	4	2	3	999	999	999	999	999	999	999	999	999	999	0	5	1	0	999	999	999
1768	103	1	0	0	0	1	2	3	1	2	4	3	1	1	1	1	1	1	0	1	4	4	2	3	4	2	5	4	999	999	999	999	999	999	999	999	999	999	0	1	0	1	999	999	999
1769	103	1	0	0	0	0	6	2	6	4	4	3	3	4	0	1	1	1	0	1	4	4	4	4	9999	9999	3	3	999	999	999	999	999	999	999	999	999	999	0	5	1	0	999	999	999
1770	103	1	0	0	0	0	1	3	4	2	4	2	1	3	1	0	1	0	0	0	4	4	3	4	4	3	5	5	999	999	999	999	999	999	999	999	999	999	0	0	0	1	999	999	999
1771	103	0	1	1	1	1	1	3	4	4	5	3	3	3	1	1	1	1	1	1	4	4	3	4	3	4	5	3	999	999	999	999	999	999	999	999	999	999	0	0	0	1	999	999	999
1772	103	1	2	1	0	0	5	3	1	2	4	2	1	4	9999	0	0	1	0	0	4	3	1	2	3	2	4	4	999	999	999	999	999	999	999	999	999	999	0	4	0	1	999	999	999
1773	103	0	0	0	0	9999	6	1	6	1	9999	1	1	1	1	1	1	1	1	1	4	4	1	1	4	4	4	4	999	999	999	999	999	999	999	999	999	999	0	5	0	0	999	999	999
1774	103	0	0	0	0	0	3	2	5	3	4	2	2	2	1	1	1	1	1	1	4	4	4	4	4	3	5	5	999	999	999	999	999	999	999	999	999	999	0	2	1	0	999	999	999
1775	103	0	1	0	1	1	4	1	5	1	4	5	1	1	1	1	1	1	1	1	4	4	4	4	3	3	2	3	999	999	999	999	999	999	999	999	999	999	0	3	0	0	999	999	999
1776	103	0	1	0	0	1	4	2	5	5	4	3	4	3	1	1	1	1	1	1	4	3	3	3	3	3	3	3	999	999	999	999	999	999	999	999	999	999	0	3	1	0	999	999	999
1777	103	0	0	0	0	0	6	2	5	5	5	2	4	4	1	1	0	1	1	1	4	4	4	4	3	4	4	4	999	999	999	999	999	999	999	999	999	999	0	5	1	0	999	999	999
1778	103	0	0	0	0	0	5	2	6	1	3	1	1	3	1	1	1	1	0	1	4	4	4	4	4	4	4	4	999	999	999	999	999	999	999	999	999	999	0	4	1	0	999	999	999
1779	103	1	0	0	0	0	5	3	6	2	4	2	1	1	1	1	1	1	1	1	4	3	1	3	3	3	5	4	999	999	999	999	999	999	999	999	999	999	0	4	0	1	999	999	999
1780	103	1	0	0	0	0	1	3	4	4	5	2	3	4	1	1	0	1	0	1	4	4	3	2	3	3	5	3	999	999	999	999	999	999	999	999	999	999	0	0	0	1	999	999	999
1781	103	0	1	0	1	0	2	3	2	3	3	2	2	2	1	0	1	0	1	0	4	4	2	2	4	4	4	5	999	999	999	999	999	999	999	999	999	999	0	1	0	1	999	999	999
1782	103	1	0	0	0	0	1	3	4	1	3	3	1	2	1	1	1	1	0	0	4	4	1	3	4	3	4	4	999	999	999	999	999	999	999	999	999	999	0	0	0	1	999	999	999
1783	103	0	0	0	0	0	6	2	6	2	4	1	1	3	1	1	1	1	1	1	4	4	3	2	4	4	5	4	999	999	999	999	999	999	999	999	999	999	0	5	1	0	999	999	999
1784	103	0	0	0	0	1	5	2	6	4	4	2	3	4	1	1	1	1	1	1	4	4	3	1	4	2	3	4	999	999	999	999	999	999	999	999	999	999	0	4	1	0	999	999	999
1785	103	1	0	0	0	0	1	3	4	4	4	3	3	4	1	0	1	0	0	1	4	3	2	2	3	3	4	3	999	999	999	999	999	999	999	999	999	999	0	0	0	1	999	999	999
1786	103	0	0	0	0	0	4	2	5	1	4	2	1	3	1	1	1	0	0	1	4	4	2	4	2	2	4	5	999	999	999	999	999	999	999	999	999	999	0	3	1	0	999	999	999
1787	103	1	1	1	0	1	2	3	1	5	3	2	4	2	1	1	1	1	1	1	4	4	3	1	3	3	4	5	999	999	999	999	999	999	999	999	999	999	0	1	0	1	999	999	999
1788	103	0	1	1	1	1	5	3	2	5	4	2	4	3	1	1	1	1	0	0	4	4	3	3	4	4	2	1	999	999	999	999	999	999	999	999	999	999	0	4	0	1	999	999	999
1789	103	0	0	0	0	1	2	3	2	3	4	1	2	4	1	0	1	0	0	1	4	4	2	3	3	1	3	3	999	999	999	999	999	999	999	999	999	999	0	1	0	1	999	999	999
1790	103	1	1	1	1	1	2	2	3	5	4	4	4	5	1	1	1	1	0	1	4	2	3	3	3	3	2	1	999	999	999	999	999	999	999	999	999	999	0	1	1	0	999	999	999
1791	103	1	0	0	1	0	3	3	1	5	5	3	4	4	1	1	1	1	1	1	4	4	2	4	4	4	3	3	999	999	999	999	999	999	999	999	999	999	0	2	0	1	999	999	999
1792	103	1	1	1	1	0	2	3	9999	2	4	2	1	3	1	1	1	1	0	1	4	3	3	2	4	3	4	4	999	999	999	999	999	999	999	999	999	999	9999	1	0	1	999	999	999
1793	103	1	0	0	0	1	2	2	3	1	2	1	1	3	1	1	1	0	1	1	4	4	3	4	4	2	2	4	999	999	999	999	999	999	999	999	999	999	0	1	1	0	999	999	999
1794	103	1	0	0	0	0	1	3	4	3	2	1	2	3	1	0	1	0	0	0	3	3	2	2	3	4	5	5	999	999	999	999	999	999	999	999	999	999	0	0	0	1	999	999	999
1795	103	1	1	0	0	1	6	2	6	3	5	4	2	3	1	1	1	1	0	1	4	3	2	2	3	3	5	4	999	999	999	999	999	999	999	999	999	999	0	5	1	0	999	999	999
1796	103	0	3	3	3	3	5	2	7	5	5	4	4	4	1	1	0	1	0	1	4	4	3	3	3	3	2	2	999	999	999	999	999	999	999	999	999	999	1	4	1	0	999	999	999
1797	103	0	0	0	0	0	6	3	6	1	5	2	1	3	1	1	1	1	0	9999	4	4	3	4	4	3	5	3	999	999	999	999	999	999	999	999	999	999	0	5	0	1	999	999	999
1798	103	0	0	0	0	0	3	2	2	5	4	3	4	4	1	1	1	1	0	1	4	4	3	4	4	4	2	3	999	999	999	999	999	999	999	999	999	999	0	2	1	0	999	999	999
1799	103	1	1	1	1	1	2	3	2	2	3	2	1	2	1	1	1	1	0	1	4	4	2	2	2	3	3	3	999	999	999	999	999	999	999	999	999	999	0	1	0	1	999	999	999
1800	103	0	1	3	1	3	6	1	6	4	4	4	3	1	1	1	1	1	1	1	4	4	1	2	4	4	2	3	999	999	999	999	999	999	999	999	999	999	0	5	0	0	999	999	999
1801	103	1	3	3	3	3	4	2	3	9999	5	4	9999	3	1	1	1	1	1	0	4	3	2	4	4	2	3	3	999	999	999	999	999	999	999	999	999	999	0	3	1	0	999	999	999
1802	103	0	0	0	0	0	6	3	6	2	4	1	1	4	1	1	0	1	1	1	4	4	1	1	4	3	3	4	999	999	999	999	999	999	999	999	999	999	0	5	0	1	999	999	999
1803	103	1	1	0	0	1	6	1	2	3	2	2	2	1	1	0	0	0	0	0	4	2	2	2	3	1	2	3	999	999	999	999	999	999	999	999	999	999	0	5	0	0	999	999	999
1804	103	0	1	0	1	0	4	2	5	5	5	3	4	4	1	1	1	0	1	1	4	4	4	4	4	3	2	3	999	999	999	999	999	999	999	999	999	999	0	3	1	0	999	999	999
1805	103	1	0	0	0	0	6	1	6	1	5	1	1	3	1	1	1	1	1	1	4	4	4	4	4	4	5	5	999	999	999	999	999	999	999	999	999	999	0	5	0	0	999	999	999
1806	103	1	0	0	0	0	1	3	4	2	5	2	1	3	1	1	1	1	0	1	4	4	2	4	4	4	4	4	999	999	999	999	999	999	999	999	999	999	0	0	0	1	999	999	999
1807	103	1	0	0	0	0	5	3	1	5	4	3	4	4	1	1	1	1	1	1	4	4	4	4	3	3	4	3	999	999	999	999	999	999	999	999	999	999	0	4	0	1	999	999	999
1808	103	0	1	1	2	2	4	2	5	4	3	3	3	3	0	0	0	1	0	1	4	3	1	2	3	3	3	1	999	999	999	999	999	999	999	999	999	999	0	3	1	0	999	999	999
1809	103	1	3	0	2	1	2	2	2	2	9999	2	1	5	0	0	0	0	1	0	4	1	1	2	2	4	5	1	999	999	999	999	999	999	999	999	999	999	0	1	1	0	999	999	999
1810	103	0	1	1	0	1	1	3	4	4	5	3	3	5	1	1	1	1	0	1	4	4	3	4	4	3	2	3	999	999	999	999	999	999	999	999	999	999	0	0	0	1	999	999	999
1811	103	0	0	0	1	0	4	2	7	3	3	1	2	3	1	0	1	1	0	0	4	4	1	3	4	3	3	5	999	999	999	999	999	999	999	999	999	999	1	3	1	0	999	999	999
1812	103	1	0	0	0	0	3	3	2	2	4	2	1	3	0	0	0	0	0	0	4	4	2	2	2	2	5	3	999	999	999	999	999	999	999	999	999	999	0	2	0	1	999	999	999
1813	103	0	0	0	0	0	5	2	2	4	4	3	3	3	1	0	0	1	0	1	4	3	3	3	4	4	2	3	999	999	999	999	999	999	999	999	999	999	0	4	1	0	999	999	999
1814	103	0	0	0	0	0	6	2	5	2	4	2	1	2	1	1	0	1	0	1	4	4	1	4	4	4	2	3	999	999	999	999	999	999	999	999	999	999	0	5	1	0	999	999	999
1815	103	0	0	0	0	0	6	2	6	3	5	3	2	4	1	1	1	1	0	1	4	4	4	4	4	3	2	3	999	999	999	999	999	999	999	999	999	999	0	5	1	0	999	999	999
1816	103	1	2	0	1	1	4	3	1	4	4	3	3	3	1	1	1	1	0	1	4	4	3	3	4	3	3	3	999	999	999	999	999	999	999	999	999	999	0	3	0	1	999	999	999
1817	103	0	0	0	0	0	3	2	5	3	4	1	2	3	1	1	1	1	1	1	3	3	3	3	3	3	5	5	999	999	999	999	999	999	999	999	999	999	0	2	1	0	999	999	999
1818	103	0	2	2	0	0	6	1	5	4	5	5	3	4	1	0	0	1	1	1	4	4	4	4	3	3	2	2	999	999	999	999	999	999	999	999	999	999	0	5	0	0	999	999	999
1819	103	0	0	0	0	0	2	2	2	5	5	2	4	3	1	1	1	0	0	1	4	4	2	4	4	3	4	3	999	999	999	999	999	999	999	999	999	999	0	1	1	0	999	999	999
1820	103	1	2	3	2	3	2	3	1	3	5	2	2	4	0	0	0	0	0	0	4	2	1	3	3	2	2	2	999	999	999	999	999	999	999	999	999	999	0	1	0	1	999	999	999
1821	103	0	1	0	0	1	3	3	1	2	3	1	1	3	1	1	1	0	0	0	4	4	4	4	4	4	5	3	999	999	999	999	999	999	999	999	999	999	0	2	0	1	999	999	999
1822	103	0	0	0	0	0	6	3	6	3	5	2	2	2	0	0	0	0	0	0	4	4	3	3	4	4	4	3	999	999	999	999	999	999	999	999	999	999	0	5	0	1	999	999	999
1823	103	0	0	0	0	0	5	1	5	3	3	1	2	2	1	1	1	1	1	1	4	4	2	4	4	3	5	2	999	999	999	999	999	999	999	999	999	999	0	4	0	0	999	999	999
1824	103	1	0	0	0	0	5	1	6	3	4	1	2	4	1	9999	1	1	1	1	4	4	1	1	4	3	2	4	999	999	999	999	999	999	999	999	999	999	0	4	0	0	999	999	999
1825	103	1	0	0	0	0	6	2	6	3	4	2	2	3	1	1	0	1	1	1	4	4	2	1	4	4	4	5	999	999	999	999	999	999	999	999	999	999	0	5	1	0	999	999	999
1826	103	0	3	1	3	1	6	1	6	1	5	5	1	9999	1	1	1	1	1	1	4	4	2	3	3	4	2	3	999	999	999	999	999	999	999	999	999	999	0	5	0	0	999	999	999
1827	103	1	0	1	0	0	5	2	7	4	4	1	3	3	1	1	1	1	0	1	4	3	2	2	1	1	2	3	999	999	999	999	999	999	999	999	999	999	1	4	1	0	999	999	999
1828	103	1	0	0	0	0	3	9999	3	9999	5	5	9999	5	9999	0	0	0	0	0	4	4	4	2	4	4	2	3	999	999	999	999	999	999	999	999	999	999	0	2	9999	9999	999	999	999
1829	103	1	2	0	1	0	6	2	6	3	5	2	2	4	1	1	1	1	1	1	4	3	4	2	3	3	3	1	999	999	999	999	999	999	999	999	999	999	0	5	1	0	999	999	999
1830	103	0	2	2	2	2	4	3	1	1	4	1	1	1	1	1	1	1	1	1	3	3	3	3	4	4	2	1	999	999	999	999	999	999	999	999	999	999	0	3	0	1	999	999	999
1831	103	1	0	0	0	0	1	3	2	3	4	3	2	3	1	1	0	1	0	1	4	3	2	3	4	2	4	3	999	999	999	999	999	999	999	999	999	999	0	0	0	1	999	999	999
1832	103	1	3	0	3	3	2	2	3	3	5	3	2	3	0	1	0	0	0	0	4	4	3	4	4	4	4	3	999	999	999	999	999	999	999	999	999	999	0	1	1	0	999	999	999
1833	103	0	0	0	0	1	5	2	5	3	5	3	2	4	9999	1	1	1	1	1	4	4	2	4	4	4	3	3	999	999	999	999	999	999	999	999	999	999	0	4	1	0	999	999	999
1834	103	1	0	0	0	2	4	2	3	5	4	2	4	3	0	1	1	0	0	1	4	2	1	1	3	1	4	3	999	999	999	999	999	999	999	999	999	999	0	3	1	0	999	999	999
1835	103	1	0	0	0	0	4	2	2	3	4	2	2	3	0	1	1	1	0	1	4	4	2	2	4	2	2	2	999	999	999	999	999	999	999	999	999	999	0	3	1	0	999	999	999
1836	103	1	0	0	0	2	3	3	2	3	3	1	2	2	1	1	1	1	1	1	4	4	2	2	2	2	4	3	999	999	999	999	999	999	999	999	999	999	0	2	0	1	999	999	999
1837	103	0	1	0	1	1	2	3	2	3	3	3	2	4	1	1	0	1	0	1	4	4	3	3	3	4	2	2	999	999	999	999	999	999	999	999	999	999	0	1	0	1	999	999	999
1838	103	0	0	0	0	0	5	3	2	3	5	1	2	4	1	1	1	1	0	1	4	4	2	3	4	4	3	4	999	999	999	999	999	999	999	999	999	999	0	4	0	1	999	999	999
1839	103	0	0	0	0	0	4	3	5	2	5	4	1	3	1	1	1	1	1	1	4	4	4	4	4	3	4	5	999	999	999	999	999	999	999	999	999	999	0	3	0	1	999	999	999
1840	103	1	0	0	0	0	5	3	6	1	2	1	1	1	0	0	1	0	0	1	4	4	1	4	4	3	3	4	999	999	999	999	999	999	999	999	999	999	0	4	0	1	999	999	999
1841	103	0	2	2	2	2	5	3	2	6	5	4	5	5	0	0	0	0	0	0	4	4	1	2	4	4	3	3	999	999	999	999	999	999	999	999	999	999	0	4	0	1	999	999	999
1842	103	0	0	0	0	0	3	3	2	3	4	2	2	3	1	0	1	1	0	1	4	4	3	4	3	4	4	2	999	999	999	999	999	999	999	999	999	999	0	2	0	1	999	999	999
1843	103	0	0	0	1	1	2	3	2	4	4	2	3	4	1	1	1	0	0	1	4	4	4	4	4	4	4	3	999	999	999	999	999	999	999	999	999	999	0	1	0	1	999	999	999
1844	103	1	0	1	0	1	2	3	1	3	3	2	2	1	1	0	0	1	0	1	4	4	3	2	4	2	4	4	999	999	999	999	999	999	999	999	999	999	0	1	0	1	999	999	999
1845	103	1	0	0	0	0	6	3	6	3	4	1	2	4	1	1	1	1	0	1	4	4	4	9999	3	3	4	3	999	999	999	999	999	999	999	999	999	999	0	5	0	1	999	999	999
1846	103	0	0	0	0	0	2	3	1	3	4	2	2	3	1	0	0	0	0	0	4	4	4	4	4	4	3	5	999	999	999	999	999	999	999	999	999	999	0	1	0	1	999	999	999
1847	103	0	1	0	1	0	3	3	5	5	5	4	4	5	1	1	1	1	1	1	4	4	3	4	4	4	2	3	999	999	999	999	999	999	999	999	999	999	0	2	0	1	999	999	999
1848	103	1	1	3	1	1	2	2	2	9999	5	5	9999	4	1	1	0	1	1	1	4	4	4	4	4	4	2	3	999	999	999	999	999	999	999	999	999	999	0	1	1	0	999	999	999
1849	103	0	0	0	0	0	2	3	1	3	3	3	2	3	1	1	1	1	1	1	4	4	4	3	4	4	4	5	999	999	999	999	999	999	999	999	999	999	0	1	0	1	999	999	999
1850	103	0	1	1	0	1	6	1	5	3	3	1	2	3	9999	1	1	0	0	1	4	4	4	4	4	4	5	3	999	999	999	999	999	999	999	999	999	999	0	5	0	0	999	999	999
1851	103	1	0	2	2	0	2	3	1	4	5	4	3	5	1	1	1	1	0	1	4	4	3	4	4	4	2	1	999	999	999	999	999	999	999	999	999	999	0	1	0	1	999	999	999
1852	103	1	1	1	2	1	2	3	1	5	4	3	4	3	1	1	1	0	0	1	4	4	3	2	3	3	3	4	999	999	999	999	999	999	999	999	999	999	0	1	0	1	999	999	999
1853	103	0	0	0	0	0	3	2	2	4	4	3	3	4	0	1	1	0	1	1	4	4	4	3	4	4	3	3	999	999	999	999	999	999	999	999	999	999	0	2	1	0	999	999	999
1854	103	1	0	0	0	0	6	3	6	2	9999	2	1	3	1	1	1	1	1	1	4	4	4	4	4	4	4	4	999	999	999	999	999	999	999	999	999	999	0	5	0	1	999	999	999
1855	103	0	0	0	0	0	9999	3	9999	1	5	1	1	4	1	0	1	1	0	1	4	4	3	3	4	4	5	5	999	999	999	999	999	999	999	999	999	999	9999	9999	0	1	999	999	999
1856	103	1	1	0	0	0	2	2	3	3	2	1	2	3	1	0	0	0	9999	1	2	4	1	2	4	2	3	3	999	999	999	999	999	999	999	999	999	999	0	1	1	0	999	999	999
1857	103	1	0	1	0	0	6	2	1	2	5	2	1	4	0	1	1	1	0	1	4	4	1	4	4	4	4	1	999	999	999	999	999	999	999	999	999	999	0	5	1	0	999	999	999
1858	103	1	0	0	0	0	4	3	1	3	3	1	2	3	1	0	0	1	0	1	4	4	1	2	4	4	5	5	999	999	999	999	999	999	999	999	999	999	0	3	0	1	999	999	999
1859	103	1	0	0	0	0	6	2	6	3	3	2	2	4	0	1	0	1	0	0	4	4	4	4	3	3	4	4	999	999	999	999	999	999	999	999	999	999	0	5	1	0	999	999	999
1860	103	0	0	0	0	0	3	3	2	2	3	2	1	3	1	0	1	1	0	1	4	3	3	2	3	2	3	4	999	999	999	999	999	999	999	999	999	999	0	2	0	1	999	999	999
1861	103	0	1	0	1	0	4	3	1	4	4	3	3	4	0	0	1	0	0	0	4	4	1	4	4	4	4	3	999	999	999	999	999	999	999	999	999	999	0	3	0	1	999	999	999
1862	103	0	2	2	2	1	2	3	4	2	5	2	1	1	1	0	1	0	0	1	4	4	2	4	4	3	2	3	999	999	999	999	999	999	999	999	999	999	0	1	0	1	999	999	999
1863	103	0	0	0	0	0	2	3	2	3	4	2	2	4	1	0	1	1	0	1	4	4	4	4	4	4	3	5	999	999	999	999	999	999	999	999	999	999	0	1	0	1	999	999	999
1864	103	1	2	9999	9999	2	6	2	6	9999	5	9999	9999	9999	1	1	1	1	1	1	4	4	3	4	4	4	2	3	999	999	999	999	999	999	999	999	999	999	0	5	1	0	999	999	999
1865	103	0	0	0	0	1	3	2	5	1	5	1	1	3	0	0	0	0	0	1	4	4	3	3	4	4	4	4	999	999	999	999	999	999	999	999	999	999	0	2	1	0	999	999	999
1866	103	1	1	0	1	0	5	1	3	3	2	1	2	2	1	1	1	0	0	1	4	4	1	1	2	3	2	3	999	999	999	999	999	999	999	999	999	999	0	4	0	0	999	999	999
1867	103	0	1	1	1	1	4	1	3	9999	5	4	9999	3	1	1	1	1	1	1	3	4	4	3	4	4	2	2	999	999	999	999	999	999	999	999	999	999	0	3	0	0	999	999	999
1868	103	0	0	0	1	0	1	3	4	2	3	2	1	1	1	1	1	0	0	0	9999	4	2	4	2	2	4	3	999	999	999	999	999	999	999	999	999	999	0	0	0	1	999	999	999
1869	103	0	1	1	1	1	4	3	7	4	3	4	3	4	1	1	1	1	0	1	4	4	4	4	3	4	4	4	999	999	999	999	999	999	999	999	999	999	1	3	0	1	999	999	999
1870	103	0	1	1	1	2	2	3	1	4	5	5	3	5	1	1	1	1	0	1	4	4	2	3	4	4	3	2	999	999	999	999	999	999	999	999	999	999	0	1	0	1	999	999	999
1871	103	1	0	0	0	0	2	2	1	3	3	1	2	3	0	0	0	0	0	0	4	1	1	1	2	1	5	5	999	999	999	999	999	999	999	999	999	999	0	1	1	0	999	999	999
1872	103	1	0	0	0	0	6	2	6	5	4	2	4	4	1	1	1	1	0	0	4	4	4	3	4	4	3	4	999	999	999	999	999	999	999	999	999	999	0	5	1	0	999	999	999
1873	103	0	0	0	0	0	1	3	4	3	4	3	2	3	1	1	1	1	0	1	4	4	1	3	4	3	4	3	999	999	999	999	999	999	999	999	999	999	0	0	0	1	999	999	999
1874	103	1	0	0	0	0	2	3	1	4	4	3	3	2	0	0	0	0	0	0	4	3	2	2	2	2	5	4	999	999	999	999	999	999	999	999	999	999	0	1	0	1	999	999	999
1875	103	1	0	0	0	0	5	3	1	2	4	2	1	1	1	0	0	1	0	1	2	4	4	4	4	4	4	5	999	999	999	999	999	999	999	999	999	999	0	4	0	1	999	999	999
1876	103	1	3	0	1	0	4	2	3	4	4	5	3	5	0	0	0	0	0	0	3	4	4	4	4	4	5	2	999	999	999	999	999	999	999	999	999	999	0	3	1	0	999	999	999
1877	103	0	3	3	3	3	3	3	1	3	5	2	2	3	0	0	1	0	0	0	4	4	1	4	4	4	1	2	999	999	999	999	999	999	999	999	999	999	0	2	0	1	999	999	999
1878	103	0	1	2	3	0	1	3	4	2	5	3	1	3	1	1	1	1	1	1	4	4	4	4	4	4	3	2	999	999	999	999	999	999	999	999	999	999	0	0	0	1	999	999	999
1879	103	0	0	0	0	0	4	2	3	3	5	1	2	4	1	1	0	1	0	1	4	4	4	4	4	4	4	3	999	999	999	999	999	999	999	999	999	999	0	3	1	0	999	999	999
1880	103	1	0	0	3	0	2	2	3	3	5	4	2	4	1	1	1	1	0	1	4	4	3	4	4	4	5	3	999	999	999	999	999	999	999	999	999	999	0	1	1	0	999	999	999
1881	103	0	0	0	0	0	4	2	7	4	4	4	3	3	0	1	1	0	0	1	4	4	1	3	1	1	4	3	999	999	999	999	999	999	999	999	999	999	1	3	1	0	999	999	999
1882	103	0	1	1	1	0	2	3	1	5	4	4	4	5	0	0	0	1	0	0	3	3	2	3	3	3	2	3	999	999	999	999	999	999	999	999	999	999	0	1	0	1	999	999	999
1883	103	0	0	1	0	1	2	3	2	2	4	2	1	3	1	0	1	1	0	1	4	4	1	3	3	3	4	3	999	999	999	999	999	999	999	999	999	999	0	1	0	1	999	999	999
1884	103	1	0	0	0	0	2	2	2	5	4	3	4	4	1	1	1	0	0	0	4	3	3	2	3	3	5	3	999	999	999	999	999	999	999	999	999	999	0	1	1	0	999	999	999
1885	103	1	0	0	0	0	3	2	9999	2	3	1	1	1	1	1	1	1	0	1	4	4	4	4	4	4	3	4	999	999	999	999	999	999	999	999	999	999	9999	2	1	0	999	999	999
1886	103	0	0	0	0	0	5	2	1	3	4	1	2	3	1	0	0	1	0	1	4	4	3	2	4	3	2	4	999	999	999	999	999	999	999	999	999	999	0	4	1	0	999	999	999
1887	103	1	0	0	0	0	4	2	7	3	4	5	2	3	1	1	1	1	1	1	4	4	1	1	2	4	2	3	999	999	999	999	999	999	999	999	999	999	1	3	1	0	999	999	999
1888	103	1	1	0	0	0	3	3	2	4	1	1	3	2	0	0	1	0	0	0	4	4	1	2	4	4	5	5	999	999	999	999	999	999	999	999	999	999	0	2	0	1	999	999	999
1889	103	1	0	0	1	0	5	2	3	2	3	3	1	3	0	0	0	0	0	0	4	4	1	1	4	4	5	3	999	999	999	999	999	999	999	999	999	999	0	4	1	0	999	999	999
1890	103	0	0	0	0	0	1	3	2	4	4	2	3	3	0	1	1	1	1	1	4	4	2	4	4	4	4	3	999	999	999	999	999	999	999	999	999	999	0	0	0	1	999	999	999
1891	103	0	0	0	0	0	2	3	2	3	5	4	2	5	0	0	1	0	0	1	4	4	1	2	4	4	4	3	999	999	999	999	999	999	999	999	999	999	0	1	0	1	999	999	999
1892	103	0	1	0	0	0	3	3	2	3	3	3	2	3	0	0	0	1	0	0	4	4	4	2	4	4	2	3	999	999	999	999	999	999	999	999	999	999	0	2	0	1	999	999	999
1893	103	1	0	0	0	0	5	2	2	5	4	1	4	3	1	0	0	0	0	0	4	3	1	3	4	4	4	4	999	999	999	999	999	999	999	999	999	999	0	4	1	0	999	999	999
1894	103	0	0	0	0	0	3	2	5	4	5	3	3	4	1	1	1	1	1	1	4	4	4	4	4	4	5	5	999	999	999	999	999	999	999	999	999	999	0	2	1	0	999	999	999
1895	103	1	1	0	1	0	5	2	7	4	4	2	3	3	1	1	1	1	0	0	3	4	2	3	2	2	3	3	999	999	999	999	999	999	999	999	999	999	1	4	1	0	999	999	999
1896	103	0	0	0	0	1	5	1	6	1	4	2	1	4	1	1	1	1	0	1	4	4	1	4	4	3	5	4	999	999	999	999	999	999	999	999	999	999	0	4	0	0	999	999	999
1897	103	1	1	0	1	0	3	2	3	4	2	2	3	2	0	0	0	0	0	0	4	4	1	1	2	1	3	3	999	999	999	999	999	999	999	999	999	999	0	2	1	0	999	999	999
1898	103	1	0	0	0	0	2	3	2	4	5	3	3	5	1	1	1	1	1	1	4	4	4	4	4	4	4	4	999	999	999	999	999	999	999	999	999	999	0	1	0	1	999	999	999
1899	103	0	0	0	0	0	4	2	5	3	5	2	2	5	0	1	1	1	1	1	4	4	2	3	3	3	3	4	999	999	999	999	999	999	999	999	999	999	0	3	1	0	999	999	999
1900	103	1	0	0	0	2	2	3	2	5	3	3	4	4	1	0	0	0	1	1	4	3	2	2	4	3	4	3	999	999	999	999	999	999	999	999	999	999	0	1	0	1	999	999	999
1901	103	0	0	0	0	0	1	2	4	3	3	2	2	4	1	0	1	1	0	1	4	4	4	4	4	4	2	3	999	999	999	999	999	999	999	999	999	999	0	0	1	0	999	999	999
1902	103	0	0	0	0	0	5	1	5	1	4	1	1	1	1	1	1	1	1	1	4	4	1	3	4	4	2	3	999	999	999	999	999	999	999	999	999	999	0	4	0	0	999	999	999
1903	103	0	0	1	1	0	4	3	2	3	4	2	2	3	0	1	1	0	0	1	4	3	2	2	4	3	3	3	999	999	999	999	999	999	999	999	999	999	0	3	0	1	999	999	999
1904	103	0	1	1	1	1	3	3	2	4	4	3	3	2	1	0	1	1	1	0	4	3	2	3	3	1	3	1	999	999	999	999	999	999	999	999	999	999	0	2	0	1	999	999	999
1905	103	1	1	1	0	1	3	3	1	3	4	2	2	1	1	1	1	1	1	1	4	4	2	3	3	3	3	3	999	999	999	999	999	999	999	999	999	999	0	2	0	1	999	999	999
1906	103	1	0	0	0	0	9999	9999	9999	1	3	1	1	1	1	1	1	1	1	1	4	1	1	1	4	2	5	4	999	999	999	999	999	999	999	999	999	999	9999	9999	9999	9999	999	999	999
1907	103	1	1	0	1	0	2	3	2	2	4	2	1	3	1	1	1	1	0	1	4	4	4	4	4	4	5	4	999	999	999	999	999	999	999	999	999	999	0	1	0	1	999	999	999
1908	103	1	0	0	0	0	2	2	1	2	4	3	1	3	1	1	1	0	1	1	4	4	2	2	4	3	4	3	999	999	999	999	999	999	999	999	999	999	0	1	1	0	999	999	999
1909	103	0	0	0	0	0	3	2	2	9999	4	3	9999	3	1	0	0	1	0	1	4	4	3	3	4	4	4	4	999	999	999	999	999	999	999	999	999	999	0	2	1	0	999	999	999
1910	103	0	0	0	0	0	2	3	2	3	4	3	2	3	1	0	1	1	0	1	4	4	2	3	3	4	4	4	999	999	999	999	999	999	999	999	999	999	0	1	0	1	999	999	999
1911	103	0	0	0	0	0	4	3	1	1	5	1	1	4	1	1	1	1	1	1	3	3	3	3	3	3	4	5	999	999	999	999	999	999	999	999	999	999	0	3	0	1	999	999	999
1912	103	0	0	0	0	0	1	2	4	3	4	2	2	4	0	1	1	1	0	1	4	4	3	2	3	2	4	3	999	999	999	999	999	999	999	999	999	999	0	0	1	0	999	999	999
1913	103	0	1	0	0	0	2	3	4	4	5	3	3	4	0	0	1	0	0	1	3	3	3	4	4	3	4	4	999	999	999	999	999	999	999	999	999	999	0	1	0	1	999	999	999
1914	103	1	0	0	0	0	2	3	1	3	4	3	2	2	1	1	0	1	1	1	4	4	4	2	4	4	5	5	999	999	999	999	999	999	999	999	999	999	0	1	0	1	999	999	999
1915	103	0	0	0	0	0	2	3	1	3	3	2	2	2	1	1	1	1	0	1	4	4	1	3	2	2	4	4	999	999	999	999	999	999	999	999	999	999	0	1	0	1	999	999	999
1916	103	1	0	0	0	0	1	3	1	3	5	3	2	5	1	1	1	1	0	1	4	4	3	3	3	2	3	4	999	999	999	999	999	999	999	999	999	999	0	0	0	1	999	999	999
1917	103	1	3	0	3	0	3	2	2	1	4	1	1	3	1	1	1	1	0	1	4	4	2	3	4	3	5	3	999	999	999	999	999	999	999	999	999	999	0	2	1	0	999	999	999
1918	103	0	0	0	0	0	4	3	1	3	2	1	2	4	1	1	1	1	0	1	4	4	4	4	4	4	5	5	999	999	999	999	999	999	999	999	999	999	0	3	0	1	999	999	999
1919	103	1	0	0	0	0	5	3	6	9999	5	9999	9999	9999	1	1	1	1	1	1	4	3	1	4	3	3	2	3	999	999	999	999	999	999	999	999	999	999	0	4	0	1	999	999	999
1920	103	0	0	0	0	1	2	3	2	3	5	3	2	3	0	1	1	0	0	1	4	4	2	3	3	4	4	3	999	999	999	999	999	999	999	999	999	999	0	1	0	1	999	999	999
1921	103	1	1	1	0	2	2	3	3	1	5	2	1	5	1	1	1	1	0	1	4	4	4	4	4	2	4	3	999	999	999	999	999	999	999	999	999	999	0	1	0	1	999	999	999
1922	103	1	3	0	0	0	5	2	3	2	2	2	1	4	1	0	1	0	0	1	4	4	1	4	4	4	5	3	999	999	999	999	999	999	999	999	999	999	0	4	1	0	999	999	999
1923	103	0	0	0	0	1	4	2	2	2	2	1	1	1	1	0	1	0	0	0	4	4	1	3	4	3	5	4	999	999	999	999	999	999	999	999	999	999	0	3	1	0	999	999	999
1924	103	0	0	0	0	0	5	3	2	2	4	2	1	4	1	1	1	1	1	1	4	4	3	4	4	4	4	4	999	999	999	999	999	999	999	999	999	999	0	4	0	1	999	999	999
1925	103	1	1	1	0	0	1	3	2	3	3	1	2	4	1	1	1	0	0	0	4	4	3	2	3	3	4	4	999	999	999	999	999	999	999	999	999	999	0	0	0	1	999	999	999
1926	103	0	1	0	0	0	3	3	5	1	3	2	1	2	1	1	1	1	1	1	4	4	3	3	3	4	4	3	999	999	999	999	999	999	999	999	999	999	0	2	0	1	999	999	999
1927	103	0	1	0	0	0	6	1	6	4	5	4	3	5	1	1	1	0	1	1	4	4	3	3	4	2	2	3	999	999	999	999	999	999	999	999	999	999	0	5	0	0	999	999	999
1928	103	1	1	0	0	0	2	3	1	3	3	2	2	4	0	0	0	0	0	0	4	4	1	2	4	4	4	4	999	999	999	999	999	999	999	999	999	999	0	1	0	1	999	999	999
1929	103	0	0	0	0	0	6	2	6	1	4	1	1	1	1	1	0	1	0	1	4	4	4	4	4	2	3	3	999	999	999	999	999	999	999	999	999	999	0	5	1	0	999	999	999
1930	103	0	2	2	2	1	1	3	2	4	4	2	3	4	1	1	0	1	0	1	4	4	4	3	4	4	5	3	999	999	999	999	999	999	999	999	999	999	0	0	0	1	999	999	999
1931	103	1	0	0	0	0	6	2	2	3	3	1	2	2	1	1	1	1	0	1	4	4	1	1	4	3	4	5	999	999	999	999	999	999	999	999	999	999	0	5	1	0	999	999	999
1932	103	0	0	0	0	0	9999	3	1	2	4	1	1	1	1	1	1	1	1	1	4	4	4	3	4	4	3	3	999	999	999	999	999	999	999	999	999	999	0	9999	0	1	999	999	999
1933	103	1	0	2	0	0	2	2	3	3	2	1	2	4	0	1	0	0	0	1	4	3	1	1	4	2	5	2	999	999	999	999	999	999	999	999	999	999	0	1	1	0	999	999	999
1934	103	0	1	0	0	0	1	3	4	4	4	3	3	4	0	1	1	0	0	1	4	4	2	3	2	2	3	4	999	999	999	999	999	999	999	999	999	999	0	0	0	1	999	999	999
1935	103	0	0	0	0	0	4	3	1	2	3	1	1	1	1	0	1	1	0	1	4	4	3	3	4	4	5	5	999	999	999	999	999	999	999	999	999	999	0	3	0	1	999	999	999
1936	103	0	1	1	1	1	2	3	1	3	3	3	2	4	1	0	0	1	0	1	4	4	3	4	4	4	5	3	999	999	999	999	999	999	999	999	999	999	0	1	0	1	999	999	999
1937	103	0	1	0	0	0	6	1	6	3	4	1	2	9999	1	1	0	1	1	1	4	3	3	4	3	3	2	4	999	999	999	999	999	999	999	999	999	999	0	5	0	0	999	999	999
1938	103	1	0	0	0	0	1	3	4	2	4	3	1	3	1	1	1	1	0	1	4	4	4	4	4	4	5	5	999	999	999	999	999	999	999	999	999	999	0	0	0	1	999	999	999
1939	103	1	1	0	2	0	4	2	2	5	3	3	4	4	1	1	1	0	0	0	4	4	3	4	3	3	5	3	999	999	999	999	999	999	999	999	999	999	0	3	1	0	999	999	999
1940	103	1	0	0	0	0	6	1	6	1	9999	1	1	1	1	0	0	1	1	0	4	3	4	1	1	4	4	5	999	999	999	999	999	999	999	999	999	999	0	5	0	0	999	999	999
1941	103	0	0	0	0	0	4	2	2	3	9999	1	2	2	0	1	1	0	0	1	4	4	1	3	4	3	5	4	999	999	999	999	999	999	999	999	999	999	0	3	1	0	999	999	999
1942	103	1	0	0	0	0	6	1	6	2	5	1	1	5	1	0	0	1	1	1	4	1	1	1	4	1	1	4	999	999	999	999	999	999	999	999	999	999	0	5	0	0	999	999	999
1943	103	0	1	1	1	1	1	3	4	4	4	3	3	4	1	1	1	1	1	1	4	4	2	2	4	2	4	3	999	999	999	999	999	999	999	999	999	999	0	0	0	1	999	999	999
1944	103	1	1	1	1	1	9999	9999	9999	4	5	3	3	4	1	1	1	1	1	1	3	3	3	3	3	3	2	3	999	999	999	999	999	999	999	999	999	999	9999	9999	9999	9999	999	999	999
1945	103	1	2	1	1	2	4	2	1	4	4	3	3	3	9999	1	0	0	0	0	4	4	3	3	4	4	4	3	999	999	999	999	999	999	999	999	999	999	0	3	1	0	999	999	999
1946	103	1	0	0	0	0	4	2	2	2	3	3	1	4	1	0	0	1	0	1	4	3	4	4	3	2	2	3	999	999	999	999	999	999	999	999	999	999	0	3	1	0	999	999	999
1947	103	0	0	0	0	0	2	3	9999	2	5	2	1	5	1	1	1	1	1	1	4	4	4	4	4	4	4	3	999	999	999	999	999	999	999	999	999	999	9999	1	0	1	999	999	999
1948	103	0	0	0	0	0	4	2	2	2	4	2	1	3	1	0	1	1	0	1	4	4	1	4	4	4	4	4	999	999	999	999	999	999	999	999	999	999	0	3	1	0	999	999	999
1949	103	0	1	0	1	0	2	3	2	4	3	4	3	3	1	1	1	0	0	1	4	4	3	2	4	2	2	4	999	999	999	999	999	999	999	999	999	999	0	1	0	1	999	999	999
1950	103	0	0	0	1	0	2	2	2	4	5	2	3	3	0	0	0	0	0	1	4	4	3	4	4	4	3	2	999	999	999	999	999	999	999	999	999	999	0	1	1	0	999	999	999
1951	103	0	1	1	0	0	2	3	2	4	3	2	3	4	1	1	1	1	0	1	4	4	3	3	4	3	2	3	999	999	999	999	999	999	999	999	999	999	0	1	0	1	999	999	999
1952	103	1	0	9999	0	3	6	1	6	4	4	3	3	9999	1	1	1	1	0	1	4	2	1	1	1	1	5	5	999	999	999	999	999	999	999	999	999	999	0	5	0	0	999	999	999
1953	103	1	0	0	0	0	3	2	1	3	4	3	2	3	1	1	1	1	1	1	4	4	1	2	3	3	4	3	999	999	999	999	999	999	999	999	999	999	0	2	1	0	999	999	999
1954	103	0	3	3	3	3	1	2	4	3	5	3	2	4	1	0	1	0	0	0	4	4	4	4	4	4	3	3	999	999	999	999	999	999	999	999	999	999	0	0	1	0	999	999	999
1955	103	1	0	0	0	2	3	3	1	5	4	2	4	4	1	1	1	0	0	1	4	4	4	3	4	3	3	3	999	999	999	999	999	999	999	999	999	999	0	2	0	1	999	999	999
1956	103	1	0	1	1	0	3	3	1	2	5	1	1	4	0	0	1	1	0	1	4	4	3	4	2	2	5	3	999	999	999	999	999	999	999	999	999	999	0	2	0	1	999	999	999
1957	103	0	0	0	0	1	6	1	6	5	4	3	4	3	1	1	1	1	1	1	4	4	2	4	2	2	4	3	999	999	999	999	999	999	999	999	999	999	0	5	0	0	999	999	999
1958	103	0	0	0	0	1	2	3	2	3	4	2	2	4	1	1	1	1	0	1	4	4	1	2	4	4	4	3	999	999	999	999	999	999	999	999	999	999	0	1	0	1	999	999	999
1959	103	0	0	1	0	0	2	3	2	4	5	4	3	3	1	1	1	1	1	1	4	4	4	4	4	4	2	4	999	999	999	999	999	999	999	999	999	999	0	1	0	1	999	999	999
1960	103	1	1	1	1	1	3	3	2	5	3	2	4	4	1	0	1	1	0	1	4	4	2	3	4	2	3	3	999	999	999	999	999	999	999	999	999	999	0	2	0	1	999	999	999
1961	103	1	1	0	0	1	6	1	6	4	5	3	3	3	1	1	0	0	1	0	4	4	4	2	3	4	3	4	999	999	999	999	999	999	999	999	999	999	0	5	0	0	999	999	999
1962	103	1	0	0	0	0	4	2	3	4	2	3	3	3	0	0	0	0	0	0	4	4	1	4	4	4	3	4	999	999	999	999	999	999	999	999	999	999	0	3	1	0	999	999	999
1963	103	1	0	0	0	0	9999	3	9999	3	3	4	2	4	1	1	1	1	1	1	4	4	1	4	4	4	5	3	999	999	999	999	999	999	999	999	999	999	9999	9999	0	1	999	999	999
1964	103	1	0	0	0	0	3	3	1	1	5	3	1	3	1	1	1	1	1	1	4	4	4	4	4	4	4	4	999	999	999	999	999	999	999	999	999	999	0	2	0	1	999	999	999
1965	103	1	0	0	0	0	3	3	1	2	3	2	1	3	1	1	1	1	0	1	4	4	1	3	3	3	4	3	999	999	999	999	999	999	999	999	999	999	0	2	0	1	999	999	999
1966	103	1	1	0	1	0	1	3	2	4	4	4	3	3	1	1	1	0	0	0	4	2	3	2	2	2	3	3	999	999	999	999	999	999	999	999	999	999	0	0	0	1	999	999	999
1967	103	1	3	1	1	0	2	2	3	3	4	2	2	3	1	0	1	0	1	0	2	3	2	2	3	3	4	3	999	999	999	999	999	999	999	999	999	999	0	1	1	0	999	999	999
1968	103	1	1	0	1	1	1	2	2	3	3	2	2	3	1	1	1	1	0	1	4	4	2	3	3	3	4	2	999	999	999	999	999	999	999	999	999	999	0	0	1	0	999	999	999
1969	103	0	0	1	1	2	1	3	4	4	2	2	3	4	1	1	1	0	0	0	4	3	1	2	2	3	4	2	999	999	999	999	999	999	999	999	999	999	0	0	0	1	999	999	999
1970	103	1	0	0	0	1	5	1	6	4	3	3	3	3	0	0	0	0	0	1	4	2	1	1	4	2	2	3	999	999	999	999	999	999	999	999	999	999	0	4	0	0	999	999	999
1971	103	0	0	0	0	0	6	2	9999	2	3	2	1	4	1	1	1	1	0	1	4	4	4	4	4	4	3	4	999	999	999	999	999	999	999	999	999	999	9999	5	1	0	999	999	999
1972	103	0	0	0	0	0	6	2	5	2	5	3	1	3	1	1	1	1	1	1	4	4	3	3	3	2	4	3	999	999	999	999	999	999	999	999	999	999	0	5	1	0	999	999	999
1973	103	0	1	1	1	1	5	2	5	4	3	3	3	3	1	1	1	1	1	1	4	4	2	4	4	4	2	3	999	999	999	999	999	999	999	999	999	999	0	4	1	0	999	999	999
1974	103	1	0	0	1	0	3	3	1	2	4	3	1	4	1	1	1	1	0	1	4	4	3	3	4	4	3	3	999	999	999	999	999	999	999	999	999	999	0	2	0	1	999	999	999
1975	103	1	0	0	0	0	4	2	2	4	4	1	3	3	1	1	1	1	0	0	4	4	1	4	4	3	5	3	999	999	999	999	999	999	999	999	999	999	0	3	1	0	999	999	999
1976	103	0	0	0	0	0	2	2	5	4	5	5	3	5	1	1	0	1	1	1	4	4	3	4	4	4	5	1	999	999	999	999	999	999	999	999	999	999	0	1	1	0	999	999	999
1977	103	1	0	0	0	0	3	2	3	4	4	3	3	4	1	1	1	1	0	1	4	4	2	2	3	2	2	3	999	999	999	999	999	999	999	999	999	999	0	2	1	0	999	999	999
1978	103	0	1	0	1	1	4	3	1	4	4	2	3	3	1	1	1	1	1	1	4	3	3	3	4	3	4	3	999	999	999	999	999	999	999	999	999	999	0	3	0	1	999	999	999
1979	103	1	0	1	0	0	4	1	3	4	5	3	3	3	0	0	0	0	0	0	2	2	1	1	1	1	2	3	999	999	999	999	999	999	999	999	999	999	0	3	0	0	999	999	999
1980	103	0	1	0	1	1	4	2	2	1	4	1	1	4	1	1	0	0	0	1	4	4	1	2	2	2	4	4	999	999	999	999	999	999	999	999	999	999	0	3	1	0	999	999	999
1981	103	0	0	0	0	0	2	2	2	1	2	1	1	1	0	0	1	0	0	0	4	3	1	2	3	3	5	4	999	999	999	999	999	999	999	999	999	999	0	1	1	0	999	999	999
1982	103	1	1	0	1	1	1	3	1	3	4	3	2	3	1	1	1	1	0	0	4	4	2	3	3	3	4	3	999	999	999	999	999	999	999	999	999	999	0	0	0	1	999	999	999
1983	103	1	0	0	0	0	6	2	6	1	2	1	1	2	0	0	1	1	0	1	3	3	1	1	4	4	4	5	999	999	999	999	999	999	999	999	999	999	0	5	1	0	999	999	999
1984	103	0	0	0	0	0	2	3	1	9999	5	9999	9999	5	1	1	0	1	0	1	4	4	4	4	3	3	3	3	999	999	999	999	999	999	999	999	999	999	0	1	0	1	999	999	999
1985	103	1	0	0	0	0	3	2	2	1	2	1	1	3	1	0	0	0	0	0	4	4	1	2	3	3	4	4	999	999	999	999	999	999	999	999	999	999	0	2	1	0	999	999	999
1986	103	0	2	2	2	2	2	3	2	5	4	4	4	4	1	1	1	1	1	1	4	4	4	4	4	4	2	2	999	999	999	999	999	999	999	999	999	999	0	1	0	1	999	999	999
1987	103	1	0	0	0	0	1	2	3	4	3	2	3	3	0	0	1	1	0	1	4	4	1	2	4	2	4	5	999	999	999	999	999	999	999	999	999	999	0	0	1	0	999	999	999
1988	103	1	0	0	0	0	1	2	4	4	3	3	3	5	1	1	1	0	0	1	4	4	4	4	4	4	3	3	999	999	999	999	999	999	999	999	999	999	0	0	1	0	999	999	999
1989	103	1	0	0	0	0	6	2	6	3	5	3	2	4	0	1	0	0	0	1	4	4	1	3	4	3	5	3	999	999	999	999	999	999	999	999	999	999	0	5	1	0	999	999	999
1990	103	1	0	0	0	0	3	2	2	3	4	2	2	4	0	0	0	1	0	0	4	4	1	3	4	4	5	3	999	999	999	999	999	999	999	999	999	999	0	2	1	0	999	999	999
1991	103	1	0	0	0	0	4	2	2	1	5	1	1	3	1	0	1	1	0	0	4	4	4	4	4	4	4	4	999	999	999	999	999	999	999	999	999	999	0	3	1	0	999	999	999
1992	103	0	1	1	1	1	5	2	5	3	4	3	2	4	1	1	0	1	0	1	4	4	3	4	4	4	3	4	999	999	999	999	999	999	999	999	999	999	0	4	1	0	999	999	999
1993	103	1	0	0	0	0	6	2	7	5	4	3	4	3	1	1	1	1	0	1	4	4	4	4	4	4	5	5	999	999	999	999	999	999	999	999	999	999	1	5	1	0	999	999	999
1994	103	1	3	0	0	0	5	2	3	3	5	2	2	3	0	0	0	0	0	0	4	4	1	1	4	9999	5	3	999	999	999	999	999	999	999	999	999	999	0	4	1	0	999	999	999
1995	103	0	0	0	0	0	3	2	5	3	4	2	2	4	0	0	1	1	0	0	4	4	3	1	4	1	4	3	999	999	999	999	999	999	999	999	999	999	0	2	1	0	999	999	999
1996	103	0	3	3	3	3	3	3	2	4	4	1	3	3	1	1	1	1	1	1	3	3	2	2	3	3	4	2	999	999	999	999	999	999	999	999	999	999	0	2	0	1	999	999	999
1997	103	1	0	0	0	0	6	2	6	1	5	1	1	5	1	1	1	1	1	1	4	4	1	4	3	4	2	3	999	999	999	999	999	999	999	999	999	999	0	5	1	0	999	999	999
1998	103	1	0	0	0	0	3	3	1	2	5	2	1	1	1	1	1	1	1	1	4	4	2	3	4	4	5	4	999	999	999	999	999	999	999	999	999	999	0	2	0	1	999	999	999
1999	103	0	2	2	3	2	3	3	1	3	5	4	2	3	0	0	0	0	0	0	4	4	4	3	4	4	2	1	999	999	999	999	999	999	999	999	999	999	0	2	0	1	999	999	999
[truncated: 38,586 more rows]
